# Supplementary material for: Gene expression and functional annotation of human choroid plexus epithelium failure in Alzheimer’s disease
Source: BMC Genomics. 2015 Nov 16;16:956. doi: 10.1186/s12864-015-2159-z (PMC4647590; doi:10.1186/s12864-015-2159-z)
Supplement: Additional file 1: Tabel S1. — Contains characteristics of donor eyes used. (XLS 25 kb) [file 12864_2015_2159_MOESM1_ESM.xls]

## Sheet: onset
Gene Expression and Functional Annotation of Choroid Plexus Failure in Alzheimer Disease
Bergen et al 2015
Supplementary File 1: Brain donor characteristics
sex	age	braak	amyloid	ApoE	Onset	Diagnosis	region
F	67	5	C	33	60	Alzheimer's disease	choroid plexus
M	69	6	C	33	64	Alzheimer's disease	choroid plexus
M	62	6	C	43	58	Alzheimer's disease	choroid plexus
F	55	6	C	43	52	Alzheimer's disease	choroid plexus
M	57	6	C	43	51	Alzheimer's disease	choroid plexus
F	67	6	C	33	59	Alzheimer's disease	choroid plexus
F	71	5	C	33	68	Alzheimer's disease	choroid plexus
sex	age	braak	amyloid	ApoE	Onset	diagnosis	region
M	73	0	O	33	no	Non-demented control	choroid plexus
M	71	1	O	33	no	Non-demented control	choroid plexus
M	62	0	O	33	no	Non-demented control	choroid plexus
M	56	0	O	43	no	Non-demented control	choroid plexus
M	66	0	O	33	no	Non-demented control	choroid plexus
M	51	0	O	33	no	Non-demented control	choroid plexus
M	72	0	O	43	no	Non-demented control	choroid plexus
