# Supplementary material for: Gene expression and functional annotation of human choroid plexus epithelium failure in Alzheimer’s disease
Source: BMC Genomics. 2015 Nov 16;16:956. doi: 10.1186/s12864-015-2159-z (PMC4647590; doi:10.1186/s12864-015-2159-z)
Supplement: Additional file 3: Table S2. — Contains compilations of lists of (disease) genes previously implicated in relevant disease. The entries are used to label the molecular network in Additional file 4: Figure S2 and Additional file 5: Figure S3. (XLS 190 kb) [file 12864_2015_2159_MOESM3_ESM.xls]

## Sheet: Legend
Legend Supplementary Table 2
This Table contains gene lists of the Alzheimer's disease literature, sorted by topic (AAB1 = Alzheimer genes, AAB2 = Parkinson genes, etc)
They were compiled through pubmed and the ingenuity database
They were used in this manuscript to label/compare the AD literature with our AD data driven analysis, primarily in Supplementary Figures 1,2 and 4
Gene Expression and Functional Annotation of Human Choroid Plexus Epithelium Failure in Alzheimer’s disease
Arthur A. Bergen*, Sovann Kaing, Jacoline B. ten Brink, The Netherlands Brain Bank, Theo G. Gorgels, Sarah F. Janssen
aabergen@amc.uva.nl
Running Title: Alzheimer’s choroid plexus failure

## Sheet: AAB1
Literature List Alzheimer's Disease
Molecule Name	Entrez Gene ID for Human	Entrez Gene ID for Mouse	Entrez Gene ID for Rat
A2M	2	232345	24153
ABAT	18	268860	81632
ABCA1	19	11303	313210
ABCA2	20	11305	79248
ABCG2	9429	26357	312382
ACE	1636	11421	24310
ACHE	43	11423
ACLY	47	104112	24159
ACTA2	59	11475	684969
ACTB	60	11461	81822
ADAM10	102	11487	29650
ADAM12	8038	11489	679837
ADRA1A	148	11549	29412
ADRA1B	147	11548	24173
ADRA1D	146	11550	29413
ADRA2A	150	11551
ADRA2B	151	11552	24174
ADRA2C	152	11553	24175
ADRB1	153	11554	24925
ADRB2	154	11555	24176
ADRB3	155	11556	25645
AFM	173	280662	282708
AGER	177	11596	81722
AGRN	375790	11603	25592
AGT	183	11606	24179
AIFM1	9131	26926	83533
AKAP5	9495	238276	171026
ALB	213	11657	24186
ALDH2	217	11669	29539
ALDH5A1	7915	214579	291133
ALOX15	246	11687	81639
ANP32A	8125	11737	25379
APBB1	322	11785	29722
APBB2	323	11787	305338
APBB3	10307	225372	117026
APLP2	334	11804
APOA1	335	11806
APOA2	336	11807	25649
APOA4	337	11808	25080
APOBEC1	339	11810	25383
APOC1	341	11812	25292
APOC2	344	11813	292697
APOC3	345	11814
APOC4	346	11425	680551
APOD	347	11815	25239
APOE	348	11816	25728
APOL2	23780	239552	315111
APP	351	11820
AQP1	358	11826	25240
AR	367	11835	24208
ARC	23237	11838	54323
ARG1	383	11846	29221
ARMC2	84071	213402	499470
ARNT2	9915	11864	25243
ARNT	405	11863	25242
ATAD2	29028	70472	314993
ATP5A1	498	11946	65262
ATP6V1G2	534	66237	368044
B3GNT1	11041	108902	293667
BACE1	23621	23821	29392
BAX	581	12028	24887
BCHE	590	12038	65036
BCL2	596	12043	24224
BCL2L11	10018	12125	64547
BCYRN1	618
BDNF	627	12064	24225
BECN1	8678	56208	114558
BGN	633	12111	25181
BIN1	274	30948	117028
BLMH	642	104184	287552
BMP6	654	12161	25644
BRCA1	672	12189	497672
C7	730	109828	117517
C16orf71	146562		360479
C1R	715	667277|50909	312705
CADPS2	93664	320405	312166
CALB1	793	12307	83839
CALHM1	255022	546729	499367
CAMK2A	815	12322	25400
CAMK2B	816
CANX	821	12330	29144
CAPN1	823	12333	29153
CASP1	834	12362	25166
CASP2	835	12366	64314
CASP3	836	12367	25402
CASP4	837	12363	114555
CASP5	838
CASP6	839	12368	83584
CASP7	840	12369	64026
CASP8	841	12370	64044
CASP9	842	12371	58918
CAV1	857	12389	25404
CBS	875	12411	24250
CCDC19	25790	71870	304984
CCL2	6347	20293	287562
CCL27	10850	100039863|100039939|20301|100040048
CCNB1	891		25203
CD14	929	12475	60350
CD33	945
CD36	948	12491	499985|29184|685953
CD68	968	12514	287435
CD74	972	16149	25599
CD2AP	23607	12488	316258
CDK1	983	12534	54237
CDK2	1017	12566	362817
CDK4	1019	12567
CDK5	1020	12568	140908
CDK5R1	8851	12569	116671
CDKN2A	1029	12578	25163
CETP	1071
CFB	629	14962	294257
CFD	1675	11537	54249
CH25H	9023	12642	309527
CHAT	1103	12647	290567
CHI3L1	1116	12654	89824
CHI3L2	1117
CHL1	10752	12661
CHRM1	1128	12669	25229
CHRM2	1129	243764	81645
CHRM3	1131	12671	24260
CHRM4	1132	12672	25111
CHRM5	1133	213788	53949
CHRNA4	1137	11438	25590
CLU	1191
CNKSR1	10256	194231	298545
CNKSR2	22866	245684	59322
CNKSR3	154043	215748	308113
CNN1	1264	12797	65204
CNP	1267	12799	25275
CNR1	1268	12801	25248
CNR2	1269	12802	57302
CR1	1378
CRP	1401	12944	25419
CST3	1471	13010	25307
CTGF	1490	14219	64032
CTNNA3	29119	216033	361839
CTSB	1508	13030	64529
CTSD	1509	13033	171293
CTSS	1520	13040	50654
CXCL10	3627	15945	245920
CXCL12	6387
CXCL16	58191	66102	497942
CXCR2	3579	12765	29385
CXCR4	7852	12767	60628
CYP11A1	1583	13070	29680
CYP39A1	51302	56050	301264
CYP3A4	1576		266682
CYP46A1	10858	13116	362782
CYP7B1	9420	13123	25429
DCD	117159
DCN	1634	13179	29139
DCX	1641	13193	84394
DDC	1644	13195	24311
DDIT3	1649	13198	29467
DHCR7	1717	13360	64191
DHCR24	1718	74754	298298
DHX9	1660	13211	304859
DICER1	23405	192119	299284
DLGAP2	9228	244310	116681
DLL1	28514	13388	84010
DNM1L	10059	74006	114114
DOK5	55816	76829	502694
DPYSL2	1808	12934	25416
DRD1	1812	13488	24316
DRD2	1813	13489	24318
DRD3	1814	13490	29238
DRD4	1815	13491	25432
DRD5	1816	13492	25195
DYRK1A	1859	13548	25255
DYSF	8291	26903	312492
EBP	10682	13595	117278
ECE2	9718	107522	408243
EEF2	1938	13629	29565
EEF1G	1937	67160	293725
EEF2K	29904	13631	25435
EIF2A	83939	229317	502531
EIF2AK2	5610	19106	54287
EIF2AK3	9451	13666	29702
EIF2S1	1965	13665	54318
EIF4EBP1	1978	13685	116636
EPHA1	2041	13835	312279
EPHA4	2043	13838	316539
EPRS	2058	107508	289352
ESR1	2099	13982	24890
ESR2	2100	13983	25149
ETS2	2114	23872
F3	2152	14066	25584
FAAH	2166	14073	29347
FAM3C	10447	27999	312159
FDFT1	2222	14137	29580
FDPS	2224	110196	83791
FEM1A	55527	14154	316131
FGF2	2247	14173	54250
FIS1	51024	66437	288584
FOLH1	2346
GAB2	9846	14389	84477
GABBR2	9568	242425	83633
GABRA1	2554	14394	29705
GABRA2	2555	14395	289606
GABRA3	2556	14396	24947
GABRA4	2557	14397	140675
GABRA5	2558	110886	29707
GABRA6	2559	14399	29708
GABRB1	2560	14400	25450
GABRB2	2561	14401	25451
GABRB3	2562	14402	24922
GABRD	2563	14403	29689
GABRE	2564	14404	65191
GABRG1	2565	14405	140674
GABRG2	2566	14406	29709
GABRG3	2567	14407	79211
GABRP	2568	216643	81658
GAD2	2572	14417	24380
GAP43	2596	14432	29423
GBA	2629	14466
GC	2638	14473	24384
GCNT2	2651	14538	306860
GFAP	2670	14580	24387
GGA1	26088	106039	300066
GGA3	23163	260302	360658
GGPS1	9453	14593	291211
GLRX	2745	93692	64045
GM2A	2760	14667	282838
GNB2L1	10399	14694	83427
GNRHR	2798	14715	81668
GRIA2	2891	14800	29627
GRIA3	2892	53623	29628
GRIN1	2902	14810	24408
GRIN2A	2903	14811	24409
GRIN2B	2904	14812	24410
GRIN2C	2905	14813	24411
GRIN2D	2906	14814	24412
GRIN3A	116443	242443	191573
GRIN3B	116444	170483	170796
GRM1	2911	14816	24414
GRM2	2912	108068	24415
GRM3	2913	108069	24416
GRM4	2914	268934	24417
GRM5	2915	108071	24418
GRM6	2916	108072	24419
GRM7	2917	108073	81672
GRM8	2918	14823	60590
GSK3B	2932	56637	84027
GSTO1	9446	14873	114846
HBG2	3048	15135	293267
HFE	3077	15216	29199
HIF1A	3091	15251	29560
HMGA1	3159	111241	117062
HMGCL	3155	15356	79238
HMGCR	3156	15357	25675
HMOX1	3162	15368	24451
HNRNPDL	9987	50926
HNRNPU	3192	51810	117280
HP	3240	15439	24464
HPX	3263	15458	58917
HRG	3273	94175	171016
HRH1	3269	15465	24448
HSD11B1	3290	15483	25116
HSPA5	3309	14828	25617
HSPA6	3310
HSPD1	3329	15510	63868
HSPG2	3339	15530
HTR6	3362	15565
HTR1A	3350	15550	24473
HTR2A	3356	15558	29595
HTR2B	3357	15559	29581
HTR2C	3358	15560	25187
HTR3A	3359	15561	79246
HTRA1	5654	56213	65164
HTT	3064	15194	29424
ICAM1	3383	15894	25464
IDE	3416	15925	25700
IFNL2	282616
IGF1	3479	16000	24482
IGF2	3481	16002	24483
IGFBP2	3485	16008	25662
IGFBP3	3486	16009	24484
IGFBP6	3489	16012	25641
IGHA2	3494
IGHG1	3500	16017
IGHM	3507	16019
IGKC	3514	16071	24491
IGL	3535		24492
IGSF8	93185	140559	304979
IL6	3569	16193	24498
IL8	3576
IL1A	3552	16175	24493
IL1B	3553	16176	24494
IL6R	3570	16194	24499
ILKAP	80895	67444	64538
INS	3630	16334	24506
IREB2	3658	64602	64831
JUN	3725	16476	24516
LARP4	113251	207214
LCN2	3934	16819	170496
LDLR	3949	16835	300438
LDLRAP1	26119	100017	500564
LGALS1	3956	16852	56646
LIPA	3988	16889	25055
LPA	4018
LPHN1	22859	330814	65096
LPHN2	23266	99633	171447
LPL	4023	16956	24539
LPPR4	9890	229791	295401
LRAT	9227	79235	64047
LRP1	4035	16971	299858
LRP3	4037	435965	89787
LRP4	4038	228357	83469
LRP6	4040	16974	312781
LRP8	7804	16975	362558
LRP10	26020	65107	305880
LRPAP1	4043	16976	116565
LSS	4047	16987	81681
LY75	4065	17076	499800
MACROD1	28992	107227	246233
MAOA	4128	17161	29253
MAOB	4129	109731	25750
MAPK8	5599	26419	116554
MAPK9	5601	26420	50658
MAPK10	5602	26414	25272
MAPK8IP1	9479	19099	116457
MAPT	4137	17762	29477
MEGF10	84466	70417	291445
MEOX2	4223	17286	29279
MFGE8	4240	17304	25277
MFN1	55669	67414	192647
MFN2	9927	170731	64476
MME	4311	17380	24590
MMP1	4312	83995	300339
MRC1	4360	17533	291327
MS4A4A	51338	666907	361734
MT3	4504	17751	117038
MT-CO2	4513	17709	26198
MT-CO3	4514	17710	26204
MT-COI	4512	17708	26195
MT-TN	4570	17738	170610
MTHFR	4524	17769	362657
MTOR	2475	56717	56718
MTR	4548	238505	81522
MTRR	4552	210009	290947
MYH11	4629	17880
MYOCD	93649	214384	246297
NAD+
NAE1	8883	234664	84019
NAIP	4671	17952|17951|17940	191568|294691
NAT8	9027	68396	64570
NAT8B	51471		171084
NAV3	89795	260315	314814
NCSTN	23385	59287	289231
NDUFB8	4714	67264	293991
NEDD4	4734	17999	25489
NEFH	4744	380684	24587
NEFL	4747	18039	83613
NFATC2	4773	18019	311658
NFATC4	4776	73181	305897
NFE2L2	4780	18024	83619
NGF	4803	18049	310738
NGFR	4804	18053	24596
NOS1	4842	18125	24598
NOS2	4843	18126	24599
NOS3	4846	18127	24600
NOTCH1	4851	18128	25496
NOTCH4	4855	18132	406162
NPDC1	56654	18146	296562
NPTX1	4884	18164	266777
NQO1	1728	18104	24314
NR1H2	7376	22260	58851
NR3C1	2908	14815	24413
NRGN	4900	64011	64356
NRXN1	9378	18189	60391
NTF4	4909	78405	25730
NTRK1	4914	18211	59109
NTRK2	4915	18212	25054
NTRK3	4916	18213	29613
OGG1	4968	18294	81528
OGN	4969	18295	291015
OLR1	4973	108078	140914
OOEP	441161	67968
OPA1	4976	74143	171116
OSBPL10	114884	74486	316039
PAK1	5058	18479	29431
PAK3	5063	18481	29433
PARK2	5071	50873	56816
PARP15	165631
PAWR	5074	114774	64513
PAXIP1	22976	55982	311944
PCNA	5111	18538	25737
PDE3A	5139	54611	50678
PDE3B	5140	18576	29516
PENK	5179	18619	29237
PGR	5241	18667	25154
PHF1	5252	21652	294287
PHLPP2	23035	244650	498949
phosphate
PICALM	8301	233489	89816
PIK3IP1	113791	216505	305472
PIK3R1	5295	18708	25513
PITPNC1	26207	71795	498015
PLAT	5327	18791	25692
PLAU	5328	18792	25619
PLG	5340	18815	85253
PLTP	5360	18830	296371
POLB	5423	18970	29240
PON1	5444	18979	84024
PON2	5445	330260	296851
PPARA	5465	19013	25747
PPARG	5468	19016	25664
PRDX1	5052	18477	117254|100363379
PRKACA	5566	18747	25636
PRKACB	5567	18749	293508
PRKAR2A	5576	19087	29699
PRKAR2B	5577	19088	24679
PRKCA	5578	18750	24680
PRKCB	5579	18751	25023
PRKCD	5580	18753	170538
PRKCE	5581	18754	29340
PRKCZ	5590	18762	25522
PRKDC	5591	19090	360748
PRNP	5621	19122	24686
PROS1	5627	19128	81750
PSAP	5660	19156	25524
PSEN1	5663	19164	29192
PSEN2	5664	19165	81751
PTEN	5728	19211	50557
PTGDS	5730	19215	25526
PTGS1	5742	19224	24693
PTGS2	5743	19225	29527
PUM1	9698	80912	362609
QPCT	25797	70536	313837
RAB14	51552	68365	94197
RAB6A	5870	19346	84379
RANBP9	10048	56705	364686
RCC1	1104	100088
REG1A	5967	19692	24714
RELA	5970	19697	309165
RELN	5649	19699	24718
RNASET2	8635	68195|100037283	292306
RPS3A	6189	20091	29288
RPS6KB1	6198	72508	83840
RTN3	10313	20168	140945
RTN4R	65078	65079	113912
RXRB	6257	20182	361801
SC5D	6309	235293	114100
SCARB1	949	20778	25073
SCD	6319	20249	246074
SCG5	6447
SCN1B	6324	20266	29686
SCP2	6342	20280	25541
SDC1	6382	20969	25216
SELENBP1	8991	20341|20342	140927
SELP	6403	20344	25651
SENP3	26168	80886	303245
SEPP1	6414	20363	29360
SERPINA1	5265	20703|20704|20702|20701|20700	24648
SERPINA3	12	20716	24795
SERPINC1	462	11905	304917
SERPINE2	5270	20720	29366
SET	6418	56086	307947
SH3GL2	6456	20404	116743
SLC1A2	6506	20511	29482
SLC1A3	6507	20512	29483
SLC2A1	6513	20525	24778
SLC2A2	6514	20526	25351
SLC2A3	6515	20527	25551
SLC30A3	7781	22784	366568
SLC5A7	60482	63993	85426
SLC6A2	6530	20538	83511
SLC6A3	6531	13162	24898
SLC6A4	6532	15567	25553
SLC6A6	6533	21366	29464
SLC7A2	6542	11988	64554
SLCO2A1	6578	24059	24546
SMPD1	6609	20597	308909
SNCA	6622	20617	29219
SNCB	6620	104069	113893
SOAT1	6646	20652	81782
SOD1	6647	20655	24786
SOD2	6648	20656	24787
SOX2	6657	20674	499593
SPARC	6678	20692	24791
SPON1	10418	233744	64456
SPTLC1	10558	268656	361213
SPTLC2	9517	20773	366697
SREBF1	6720	20787	78968
SREBF2	6721	20788	300095
SRF	6722	20807	501099
STAR	6770	20845	25557
STAT3	6774	20848	25125
STUB1	10273	56424	287155
STX2	2054	13852	25130
SV2A	9900	64051	117559
SYP	6855	20977	24804
SYVN1	84447	74126	361712
TAGLN	6876	21345	25123
TF	7018	22041	24825
TFCP2	7024	21422	315309
TGFB1	7040	21803	59086
TGFBR2	7048	21813	81810
TGFBR3	7049	21814	29610
TGM1	7051	21816	60335
TGM2	7052	21817	56083
THY1	7070	21838	24832
TIMP1	7076	21857	116510
TIMP3	7078	21859	25358
TLR4	7099	21898	29260
TMEM2	23670	83921	309400
TNF	7124	21926	24835
TP53	7157	22059	24842
TP73	7161	22062	362675
TPH1	7166	21990	24848
TSHZ1	10194	110796	307217
TSHZ2	128553	228911
TSHZ3	57616	243931	308523
TSPO	706	12257	24230
TTR	7276	22139	24856
TUBA8	51807	53857	500377
TUBB	203068	22154	29214
TXN	7295	22166	116484
UBB	7314
UBQLN1	29979	56085	114590
UBXN4	23190	67812	304766
UCHL1	7345	22223	29545
UNG	7374	22256	304577
VDR	7421	22337	24873
VIM	7431	22352	81818
VLDLR	7436	22359	25696
VPS13B	157680	666173	315036
WASF1	8936	83767	294568
XIAP	331	11798	63879
YWHAZ	7534	22631	25578

## Sheet: AAB2
Literature list psychiatric diseases and Parkinson
Molecule Name	Entrez Gene ID for Human	Entrez Gene ID for Mouse	Entrez Gene ID for Rat
ABCB1	5243	18671	170913
ACHE	43	11423
ADAMTSL1	92949	77739	362539
ADH1C	126	11522	24172
ADORA1	134	11539	29290
ADORA3	140	11542	25370
ADORA2A	135	11540	25369
ADORA2B	136	11541	29316
ADRA1A	148	11549	29412
ADRA1B	147	11548	24173
ADRA1D	146	11550	29413
ADRA2A	150	11551
ADRA2B	151	11552	24174
ADRA2C	152	11553	24175
ADRB1	153	11554	24925
ADRB2	154	11555	24176
ADRB3	155	11556	25645
AIFM1	9131	26926	83533
ANXA2	302	12306	56611
AP1S2	8905	108012	302671
APOD	347	11815	25239
APOE	348	11816	25728
APP	351	11820
AQP4	361	11829	25293
ARHGDIB	397	11857	362456
ARL6IP5	10550	65106	66028
ATF4	468	11911	79255
ATP13A2	23400	74772	362645
ATP6V1E1	529	11973	297566
ATXN2	6311	20239	288663
ATXN3	4287	110616	60331
ATXN8OS	6315
AVPR2	554	12000	25108
BAX	581	12028	24887
BBOX1	8424	170442	64564
BCAS1	8537	76960	246755
BCHE	590	12038	65036
BCL2	596	12043	24224
BCR	613	110279	309696
BDNF	627	12064	24225
CACNA1B	774	12287	257648
caffeine
CAPN3	825	12335	29155
CAPZB	832	12345	298584
CD74	972	16149	25599
CDCP2	200008	242603	298306
CEP-1347
CGP 3466
CHAT	1103	12647	290567
CHGA	1113	12652
CHRM1	1128	12669	25229
CHRM2	1129	243764	81645
CHRM3	1131	12671	24260
CHRM4	1132	12672	25111
CHRM5	1133	213788	53949
CHRNA2	1135	110902	170945
CHRNA4	1137	11438	25590
CNP	1267	12799	25275
CNR1	1268	12801	25248
COLGALT2	23127	269132	289081
COMT	1312	12846	24267
COPE	11316	59042	290659
CRYAB	1410	12955	25420
CSE1L	1434	110750	362273
CTIF	9811	269037	364900
CTNNA3	29119	216033	361839
curcumin
D-glucose
D-serine
DBNL	28988	13169	83527
DCTN1	1639	13191	29167
DDC	1644	13195	24311
DLG2	1740	23859	64053
DNAJB6	10049	23950	362293
DNAJC1	64215	13418	100360412
DNAJC13	23317	235567	363127
dopamine
DPY19L2P2	349152
DRD1	1812	13488	24316
DRD2	1813	13489	24318
DRD3	1814	13490	29238
DRD4	1815	13491	25432
DRD5	1816	13492	25195
E2F1	1869	13555	399489
EEF1A1	1915		100360413
EGLN1	54583	112405	308913
EIF4A2	1974	13682	303831
EIF4G1	1981	208643	287986
ELOVL1	64834	54325	679532
ENO2	2026	13807	24334
FARSB	10056	23874	301544
FBXO7	25793	69754	366854
FLOT1	10211	14251	64665
FTH1	2495	14319	25319|689130
FTL	2512	434624|14325	29292|100360087|100362384|499244|501644|100359668|100363177|500804
GABRA1	2554	14394	29705
GABRA2	2555	14395	289606
GABRA3	2556	14396	24947
GABRA4	2557	14397	140675
GABRA5	2558	110886	29707
GABRA6	2559	14399	29708
GABRB1	2560	14400	25450
GABRB2	2561	14401	25451
GABRB3	2562	14402	24922
GABRD	2563	14403	29689
GABRE	2564	14404	65191
GABRG1	2565	14405	140674
GABRG2	2566	14406	29709
GABRG3	2567	14407	79211
GABRP	2568	216643	81658
GALNT3	2591	14425	366061
GAP43	2596	14432	29423
GBA	2629	14466
GCH1	2643	14528	29244
GFAP	2670	14580	24387
GIGYF2	26058	227331
GLUD2	2747
GNAS	2778
GPS2	2874	56310	497941
GRIA1	2890	14799	50592
GRIN1	2902	14810	24408
GRIN2A	2903	14811	24409
GRIN2B	2904	14812	24410
GRIN2C	2905	14813	24411
GRIN2D	2906	14814	24412
GRIN3A	116443	242443	191573
GRIN3B	116444	170483	170796
GSK3B	2932	56637	84027
GSTP1	2950	100042625|14869|14870	24426
H3F3A/H3F3B	3020|3021	15078|15081
HIGD1A	25994	100503808	100361671
HLA-B	3106	15013|15006|667977|110557|69717|14972|15015|15018|14964|14963	24973|414791|368153|309627|414779|414783|414789|414819|414793|309600|309603|309607|414792|24974|414790|24977
HLA-DRB3	3125
HMOX2	3163	15369	79239
HMP19	51617	18197	497878
HNRNPDL	9987	50926
HRH1	3269	15465	24448
HSPB1	3315	15507	24471
HTR1A	3350	15550	24473
HTR2A	3356	15558	29595
HTR2B	3357	15559	29581
HTR2C	3358	15560	25187
HTR3A	3359	15561	79246
HTRA2	27429	64704	297376
IFNG	3458	15978	25712
IGF1	3479	16000	24482
IGSF5	150084	72058	304000
IL2	3558	16183	116562
IL4	3565	16189	287287
IL6	3569	16193	24498
IL10	3586	16153	25325
IL1B	3553	16176	24494
ITLN1	55600	16429	498284
KIF1B	23095	16561	117548
L-dopa
L-tryptophan
lactic acid
ladostigil
LAMP1	3916	16783	25328
LDHA	3939	16828	24533
LDHB	3945	16832	24534
LOC339685	339685
LOC388882	388882
LOC440040	440040
LRRK2	120892	66725	300160
LTF	4057	17002	301034
MAOB	4129	109731	25750
MAP1B	4131	17755	29456
MAPT	4137	17762	29477
MBP	4155	17196
MC1R	4157	17199
MDH1	4190	17449	24551
MEF2D	4209	17261	81518
MOG	4340	17441	24558
MT-ND5	4540	17721	26202
MT-ND6	4541	17722	26203
MT-TK	4566	17734	170615
MT-TP	4571	17739
MT-TT	4576	17744	170620
NDRG2	57447	29811	171114
NQO2	4835	18105	291084
NR4A2	4929	18227	54278
NRG1	3084
NRTN	4902	18188	84423
NUP62	23636	18226	65274
PAK1	5058	18479	29431
PAQR6	79957	68957	681021
PARK2	5071	50873	56816
PARK7	11315	57320	117287
PARL	55486	381038	287979
PASD1	139135
PCNA	5111	18538	25737
PDE4A	5141	18577	25638
PDE4B	5142	18578	24626
PDE4C	5143	110385	290646
PDE4D	5144	238871	24627
PEBP1	5037	23980	29542
PFDN1	5201	67199	361310
PGK1	5230	18655	24644
PINK1	65018	68943	298575
PLA2G6	8398	53357	360426
PRDM2	7799	110593	313678
PRDX2	7001	21672	29338
PSMC1	5700	19179	117263
PTGES3	10728	56351	362809
PTGS2	5743	19225	29527
RAN	5901	19384	84509
RELA	5970	19697	309165
RGS2	5997	19735	84583
RNF5	6048	54197	407784
RNF10	9921	50849	288710
RNF114	55905	81018	362277
RPL3	6122	27367	300079
RPL13	6137	270106|100040416	81765
RPL15	6138	66480	245981
RPL17	6139	319195	291434
RPL31	6160	114641	64298
RPL13A	23521	22121	317646
RPS3A	6189	20091	29288
RPS4X	6191	20102	29426|100362640
RREB1	6239	68750	306873
RTN1	6252	104001	116644
RTN4	57142	68585	83765
SEMA5A	9037	20356	310207
SEP15	9403	93684	113922
SERPINA3	12	20716	24795
SGK1	6446	20393	29517
SH3GL2	6456	20404	116743
SLC18A2	6571	214084	25549
SLC25A6	293		498885
SLC30A10	55532	226781	289353
SLC6A2	6530	20538	83511
SLC6A3	6531	13162	24898
SLC6A4	6532	15567	25553
SNAP25	6616	20614	25012
SNCA	6622	20617	29219
SNCB	6620	104069	113893
SNCG	6623	20618	64347
SOD1	6647	20655	24786
SPARCL1	8404	13602	25434
SPP1	6696	20750	25353
ST8SIA4	7903	20452	116696
STAP1	26228	56792	305269
STMN1	3925	16765	29332
STUB1	10273	56424	287155
SUMO3	6612	20610	499417
SV2A	9900	64051	117559
SYN1	6853	20964	24949
SYN2	6854	20965	29179
TAC1	6863	21333	24806
TBP	6908	21374	117526
TGM2	7052	21817	56083
TH	7054	21823	25085
THY1	7070	21838	24832
TLR4	7099	21898	29260
TMED10	10972	100042773|68581	84599
TMEM55A	55529	72519	362490
TNF	7124	21926	24835
TOR1A	1861	30931	266606
TP53	7157	22059	24842
TPT1	7178	22070	116646
TRPM7	54822	58800	679906
TSPO	706	12257	24230
TUBA1A	7846	22142	64158
TUBA1B	10376	22143	500929
TUBA1C	84790	22146	300218
TUBB2B	347733	73710	291081
TYW1	55253	100929	304423
U 95666E
UBB	7314
UCHL1	7345	22223	29545
ULK2	9706	29869	303206
UNC13C	440279	208898	286931
uric acid
USP36	57602	72344	303700
USP37	57695	319651	100361658

## Sheet: AAB3
Literature List genes involved in MS
Molecule Name	Entrez Gene ID for Human	Entrez Gene ID for Mouse	Entrez Gene ID for Rat
ACHE	43	11423
ADAM10	102	11487	29650
ADAM17	6868	11491	57027
ADORA2B	136	11541	29316
ADRA1A	148	11549	29412
ADRA1B	147	11548	24173
ADRA1D	146	11550	29413
ADRA2A	150	11551
ADRA2B	151	11552	24174
ADRA2C	152	11553	24175
AGT	183	11606	24179
AK5	26289	229949	365985
ALCAM	214	11658	79559
ANXA1	301	16952	25380
APP	351	11820
ARRB1	408	109689	25387
AXL	558	26362	308444
BAG6	7917	224727	94342
BCHE	590	12038	65036
BCL2	596	12043	24224
BRD2	6046	14312	294276
BRINP1	1620	56710	140610
BTNL2	56244	547431	309620
C6orf10	10665
C6orf15	29113	69542	502412
CACNA1B	774	12287	257648
CASP1	834	12362	25166
CCL2	6347	20293	287562
CD47	961	16423	29364
CD52	1043
CDSN	1041	386463
CHRM1	1128	12669	25229
CHRM2	1129	243764	81645
CHRM3	1131	12671	24260
CHRM4	1132	12672	25111
CHRM5	1133	213788	53949
CHRNA4	1137	11438	25590
CNR1	1268	12801	25248
CNR2	1269	12802	57302
CNTF	1270	12803	25707
CREB3L1	90993	26427	362165
CRYAB	1410	12955	25420
CSN3	1448	12994	29188
CST3	1471	13010	25307
CTNNA3	29119	216033	361839
curcumin
CXCL1	2919	330122	171551
CYP27B1	1594	13115
DCK	1633	13178	79127
DDIT3	1649	13198	29467
DHODH	1723	56749	65156
DHX16	8449	69192	294232
DNAJB11	51726	67838	360734
EGR1	1958	13653	24330
EHMT2	10919	110147	361798
EIF2AK3	9451	13666	29702
EPSTI1	94240
ERVW-1	30816
F2RL1	2150	14063	116677
FAS	355	14102	246097
FDFT1	2222	14137	29580
FDPS	2224	110196	83791
FHIT	2272	14198	60398
FURIN	5045	18550	54281
GABBR1	2550	54393	81657
GABBR2	9568	242425	83633
GGPS1	9453	14593	291211
GRIN1	2902	14810	24408
GRIN2A	2903	14811	24409
GRIN2B	2904	14812	24410
GRIN2C	2905	14813	24411
GRIN2D	2906	14814	24412
GRIN3A	116443	242443	191573
GRIN3B	116444	170483	170796
HAVCR1	26762	171283	286934
HAVCR2	84868	171285	363578
HCG22	285834
HLA-DMA	3108	14998	294274
HLA-DMB	3109	15000|14999	294273
HLA-DQA1	3117	14960	309621
HLA-DQA2	3118
HLA-DQB1	3119	14961	309622
HLA-DQB2	3120
HLA-DRA	3122	100504404	294269
HLA-DRB1	3123	14969	294270
HLA-F	3134	100529082|630294
HLA-G	3135	14991	24747
HMGCR	3156	15357	25675
HSPA5	3309	14828	25617
HTR3A	3359	15561	79246
IDO1	3620	15930	66029
IFIT1	3434	112419|667373	294090
IFNAR1	3454	15975	288264
IFNAR2	3455	15976
IFNB1	3456	15977	24481
IFNG	3458	15978	25712
IL4	3565	16189	287287
IL10	3586	16153	25325
IL18	3606	16173	29197
IL17A	3605	16171	301289
IL2RA	3559	16184	25704
IL7R	3575	16197	294797
IMPDH1	3614	23917	362329
IMPDH2	3615	100042069|23918	301005
IRF7	3665	54123	293624
IRGM	345611	15944	303090
iron
ISG15	9636	100038882	298693
ITGA4	3676	16401	311144
KCNA1	3736	16485	24520
KCNA4	3739	16492	25469
KCND2	3751	16508	65180
KCND3	3752	56543	65195
KCNMA1	3778	16531	83731
KIF1B	23095	16561	117548
kynurenic acid
L-carnitine
L-glutamic acid
LY6E	4061	17069	362934
M6PR	4074	17113	312689
MAPT	4137	17762	29477
MBP	4155	17196
MBP-8298
MC2R	4158	17200	282839
MCAM	4162	84004	78967
MCCD1	401250
MERTK	10461	17289	65037
MIF	4282	17319	81683
MOG	4340	17441	24558
MS4A1	931	12482	309217
MTR	4548	238505	81522
MUT	4594	17850	688517
MX1	4599		286918
MXD3	83463	17121	252915
mycophenolate mofetil
n-3 fatty acids
N-acetyl-L-aspartic acid
NELFE	7936	27632	294258
NGFR	4804	18053	24596
NOS2	4843	18126	24599
NOTCH4	4855	18132	406162
NR3C1	2908	14815	24413
NTRK2	4915	18212	25054
OAS1	4938	23960|246730	192281
OAS3	4940	246727
OCLN	100506658	18260	83497
P2RX7	5027	18439	29665
PDIA3	2923	14827	29468
POLA1	5422	18968	85241
POLE2	5427	18974	299112
POLE3	54107	59001	298098|100362333
POLE4	56655	66979	362385
POLE	5426	18973
POU2F3	25833	18988	116544
POU5F1	5460	18999	294562
PRRC2A	7916	53761	294250
PSORS1C1	170679
PTGS1	5742	19224	24693
PTGS2	5743	19225	29527
PTPRC	5788	19264	24699
R-WIN 55,212
RPL5	6125	668936	81763
RRM1	6240	20133
RRM2	6241	20135	362720|100359539
RRM2B	50484	382985	299976
RSAD2	91543	58185	65190
S1PR1	1901	13609	29733
S1PR3	1903	13610	306792
S1PR4	8698	13611	314649
S1PR5	53637	94226	60399
SERPING1	710	12258	295703
simvastatin
SLC1A4	6509	55963	305540
SLC24A3	57419	94249	85267
SLC6A2	6530	20538	83511
SLC6A3	6531	13162	24898
SLC6A4	6532	15567	25553
SNAP25	6616	20614	25012
STMN1	3925	16765	29332
SV2A	9900	64051	117559
TAP2	6891	21355	24812
TCF19	6941	106795	406195
TLR2	7097	24088	310553
TNF	7124	21926	24835
TNFRSF1A	7132	21937	25625
TNXB	7148	81877
TOP2A	7153	21973	360243
TOP2B	7155	21974
TRIM31	11074	224762	294208

## Sheet: AAB4
Literature list CSF producing entries
Molecule Name	Entrez Gene ID for Human	Entrez Gene ID for Mouse	Entrez Gene ID for Rat
AQP1	358	11826	25240
AQP2	359	11827	25386
AQP3	360	11828	65133
AQP4	361	11829	25293
AQP5	362	11830	25241
AQP6	363	11831	29170
AQP7	364	11832	29171
AQP8	343	11833	29172
AQP9	366	64008	65054
AQP10	89872
AQP11	282679	66333	286758
AQP12A/AQP12B	653437|375318	208760	367316
ATP1A1	476	11928	24211
ATP1A2	477	98660	24212
ATP1A3	478	232975	24213
ATP1A4	480	27222	29132
ATP1B1	481	11931	25650
ATP1B2	482	11932	24214
ATP1B3	483	11933	25390
CLCN1	1180	12723	25688
CLCN2	1181	12724	29232
CLCN3	1182	12725	84360
CLCN4	1183	12727	60586
CLCN5	1184	12728	25749
CLCN6	1185	26372	295586
CLCN7	1186	26373	29233
CLCNKA	1187	56365	79430
CLCNKB	1188	12733	79425
KCNA1	3736	16485	24520
KCNA2	3737	16490	25468
KCNA3	3738	16491	29731
KCNA4	3739	16492	25469
KCNA5	3741	16493	25470
KCNA6	3742	16494	64358
KCNA7	3743	16495	365241
KCNA10	3744	242151	295360
KCNAB1	7881	16497	29737
KCNAB2	8514	16498	29738
KCNAB3	9196	16499	58981
KCNB1	3745	16500	25736
KCNB2	9312	98741	117105
KCNC1	3746	16502	25327
KCNC2	3747	268345	246153
KCNC3	3748	16504	117101
KCNC4	3749	99738
KCND1	3750	16506	116695
KCND2	3751	16508	65180
KCND3	3752	56543	65195
KCNE1	3753	16509	25471
KCNE2	9992	246133	171138
KCNE3	10008	57442	63883
KCNE4	23704	57814	367302
KCNF1	3754	382571	298908
KCNG1	3755	241794	296395
KCNG2	26251	240444	307234
KCNG3	170850	225030	171011
KCNG4	93107	66733	307900
KCNH1	3756	16510	65198
KCNH2	3757	16511	117018
KCNH3	23416	16512	27150
KCNH4	23415	380728	114032
KCNH5	27133	238271	171146
KCNH6	81033	192775	116745
KCNH7	90134	170738	170739
KCNH8	131096	211468	246325
KCNJ1	3758	56379	24521
KCNJ2	3759	16518	29712
KCNJ3	3760	16519	50599
KCNJ4	3761	16520	116649
KCNJ5	3762	16521	29713
KCNJ6	3763	16522	25743
KCNJ8	3764	16523	25472
KCNJ9	3765	16524	116560
KCNJ10	3766	16513	29718
KCNJ11	3767	16514	83535
KCNJ12	3768	16515	117052
KCNJ13	3769	100040591	94341
KCNJ14	3770	211480	276720
KCNJ15	3772	16516	170847
KCNJ16	3773	16517	29719
KCNK1	3775	16525	59324
KCNK2	3776	16526	170899
KCNK3	3777	16527	29553
KCNK4	50801	16528	116489
KCNK5	8645	16529	364241
KCNK6	9424	52150	116491
KCNK7	10089	16530	499303
KCNK9	51305	223604	84429
KCNK10	54207	72258	65272
KCNK12	56660	210741	64119
KCNK13	56659	217826	64120
KCNK15	60598	241769	156873
KCNK16	83795	74571	688996
KCNK17	89822
KCNK18	338567	332396	445371
KCNN1	3780	84036	54261
KCNN2	3781	140492	54262
KCNN3	3782	140493	54263
KCNN4	3783	16534	65206
KCNQ1	3784	16535	84020
KCNQ2	3785	16536	170848
KCNQ3	3786	110862	29682
KCNQ4	9132	60613	298496
KCNQ5	56479	226922	259273
KCNS1	3787	16538	117023
KCNS2	3788	16539	66022
KCNS3	3790	238076	83588
KCNT1	57582	227632	60444
KCNT2	343450	240776	304827
KCNU1	157855	16532	680912
KCNV1	27012	67498	60326
KCNV2	169522	240595	294065
SCN10A	6336	20264	29571
SCN11A	11280	24046	29701
SCN1A	6323	20265	81574
SCN1B	6324	20266	29686
SCN2A	6326	110876	24766
SCN2B	6327	72821	25349
SCN3A	6328	20269
SCN3B	55800	235281	245956
SCN4A	6329	110880	25722
SCN4B	6330	399548	315611
SCN5A	6331	20271	25665
SCN7A	6332	20272	64155
SCN8A	6334	20273	29710
SCN9A	6335	20274	78956
SCNN1A	6337	20276	25122
SCNN1B	6338	20277	24767
SCNN1D	6339
SCNN1G	6340	20278	24768
SLC12A1	6557	20495	25065
SLC12A2	6558	20496	83629
SLC12A3	6559	20497	54300
SLC12A4	6560	20498	29501
SLC12A5	57468	57138	171373
SLC12A6	9990	107723	691209
SLC12A7	10723	20499	308069
SLC12A8	84561	171286	266733
SLC12A9	56996	83704
SLC4A1	6521	20533	24779
SLC4A2	6522	20535	24780
SLC4A3	6508	20536	24781
SLC4A4	8671	54403	84484
SLC4A5	57835	232156	297386
SLC4A7	9497	218756	117955
SLC4A8	9498	59033	315311
SLC4A9	83697	240215	266612
SLC4A10	57282	94229	295645
SLC9A1	6548	20544	24782
SLC9A2	6549	226999	24783
SLC9A3	6550	105243	24784
SLC9A4	389015	110895	24785
SLC9A5	6553	277973	192215
SLC9A6	10479	236794	302863
SLC9A7	84679	236727
SLC9A8	23315	77031	311651
SLC9A9	285195	331004	363115

## Sheet: AAB5
Literature tight junction proteins
Molecule Name	Entrez Gene ID for Human	Entrez Gene ID for Mouse	Entrez Gene ID for Rat
CLDN1	9076	12737	65129
CLDN2	9075	12738	300920
CLDN3	1365	12739	65130
CLDN4	1364	12740	304407
CLDN5	7122	12741	65131
CLDN11	5010	18417	84588
CLDN19	149461	242653	298487
CRB3	92359	224912	301112
GJA1	2697	14609	24392
OCLN	100506658	18260	83497
PARD3	56288	93742	81918
PARD3B	117583	72823	301455
PARD6B	84612	58220	362279
TJP1	7082	21872	292994
TJP2	9414	21873	115769
TJP3	27134

## Sheet: AAB6
Literature list oxidative stress gernes
Molecule Name	Entrez Gene ID for Human	Entrez Gene ID for Mouse	Entrez Gene ID for Rat
ADIPOQ	9370	11450	246253
ADM	133	11535	25026
Ahsp		170812
APOE	348	11816	25728
ascorbic acid
ATM	472	11920	300711
CBS	875	12411	24250
dexmedetomidine
FBXL5	26234	242960	305424
ferumoxytol
FTH1	2495	14319	25319|689130
GCLM	2730	14630	29739
GPX1	2876	14775	24404
GPX7	2882	67305	298376
Gsta4		14860	300850|500661
GSTZ1	2954	14874
HMOX1	3162	15368	24451
INS	3630	16334	24506
JUN	3725	16476	24516
KIAA0101	9768	68026	300795
LDLR	3949	16835	300438
midazolam
MSRA	4482	110265	29447
MSTN	2660	17700	29152
MT1E	4493	17748	24567
MT1H	4496	17750	689415
N-acetyl-L-cysteine
NDUFS4	4724	17993	499529
NFE2L1	4779	18023	360610
NFE2L2	4780	18024	83619
NOX4	50507	50490	85431
NR4A2	4929	18227	54278
NR4A3	8013	18124	58853
pentoxifylline
PEX11B	8799	18632	310682
PINK1	65018	68943	298575
pioglitazone
pitavastatin
PLIN5	440503	66968	501283
PON1	5444	18979	84024
PRDX4	10549	53381	85274
pterostilbene
ramipril
RCAN1	1827	54720
RGN	9104	19733	25106
SERPIND1	3053	15160	79224
SGMS1	259230	208449	353229
SHC1	6464	20416	85385
SOD1	6647	20655	24786
SOD2	6648	20656	24787
SQSTM1	8878	18412	113894
STEAP4	79689	117167	499991
TOP1MT	116447	72960	300029
TP53	7157	22059	24842
TP53INP1	94241	60599	297822
TRPM2	7226	28240	294329
USP10	9100	22224	307905
valsartan
vildagliptin
WRN	7486	22427	290805
XDH	7498	22436	497811
XPC	7508	22591	312560

## Sheet: AAB7
Literature list growth factors
Molecule Name	Entrez Gene ID for Human	Entrez Gene ID for Mouse	Entrez Gene ID for Rat
CTGF	1490	14219	64032
epidermal growth factor
FGF1	2246	14164	25317
FGF2	2247	14173	54250
FGF3	2248	14174	170633
FGF4	2249	14175	116499
FGF5	2250	14176	60662
FGF6	2251	14177	170700
FGF7	2252	14178	29348
FGF8	2253	14179	29349
FGF9	2254	14180	25444
FGF10	2255	14165	25443
FGF11	2256	14166	170632
FGF12	2257	14167	170630
FGF13	2258	14168	84488
FGF14	2259	14169	63851
FGF16	8823	80903	60464
FGF17	8822	14171	29368
FGF18	8817	14172
Fgf18			29369
FGF19	9965	14170	170582
FGF20	26281	80857	66017
FGF21	26291	56636	170580
FGF22	27006	67112	170579
FGF23	8074	64654	170583
Fgf
FGF dimer
FGFR1	2260	14182	79114
FIBP	9158	58249	282837
FIGF	2277	14205	360457
growth factor receptor
HBEGF	1839	15200	25433
IGF1	3479	16000	24482
IGF2	3481	16002	24483
IGF2R	3482	16004	25151
LEFTY1	10637	13590	498299
LEFTY2	7044	320202	289316
PABPC4	8761	230721	298510
Tgf beta
TGFB1	7040	21803	59086
TGFB2	7042	21808	81809
TGFB3	7043	21809	25717
Tgfb5
TGFBR1	7046	21812	29591
TGFBR2	7048	21813	81810
TGFBR
transforming growth factor(alpha)-pseudomonas aeruginosa exotoxin (38)

## Sheet: AAB8
literature list folate
Molecule Name	Entrez Gene ID for Human	Entrez Gene ID for Mouse	Entrez Gene ID for Rat
5-methyltetrahydrofolic acid
Folate receptor
folic acid
FOLR1	2348	14275	171049
PDE3A	5139	54611	50678

## Sheet: AAB9
Abeta removal and transport
	Entrez Gene ID for Human	Entrez Gene ID for Mouse	Entrez Gene ID for Rat
ABCB1	5243	18671	170913
APP	351	11820
Clu		12759	24854
GOT
GSN	2934	227753	296654
IGF1	3479	16000	24482
IGF2	3481	16002	24483
LRP1	4035	16971	299858
LRP2	4036	14725	29216
PGDS/PTGDS
PTGDS	5730	19215	25526

[truncated: 6 more sheets: AAB10, AAB92, AAB93, AAB94, Blad14, Blad1]
