# Supplementary material for: Gene expression and functional annotation of human choroid plexus epithelium failure in Alzheimer’s disease
Source: BMC Genomics. 2015 Nov 16;16:956. doi: 10.1186/s12864-015-2159-z (PMC4647590; doi:10.1186/s12864-015-2159-z)
Supplement: Additional file 5: Figure S3. — Downregulated genes in AD Br5–6. The input genes Additional file 8: Table S4) are bioinformatically translated to proteins and the symbols are colored. Another set of genes/proteins is inserted by the knowledgedatabase to construct the most likely networks; the symbols are white. Different types of symbols exist (for explanation see www.ingenuity.com: transporters, strucural proteins, secreted proteins, etc). The symbols are connected by solid lines and dotted lines. These denote, respectively, direct physical/functional and indirect interaction between the symbols/genes/proteins. These interactions are, via the knowledgde database, derived form wet lab experiments in the literature, and from big data stored in curated public databases (GEO, etc). The most likely networks are constructed by the knowledge database, taken all available data into account of human, mouse, rat and in vitro model experiments. Finally, once the networks are constructed, specific entries in the networks can be labelled, by hand of the user, to specifically label molecules wihch are involved in sopecific diseases or biological process of interest. In this way, the (predicted) molecular enviroment of entries of interest can be explored. (ZIP 10804 kb) [file 12864_2015_2159_MOESM5_ESM.zip › 12864_2015_2159_Add.ods]

## Sheet: Sheet1
Supplementary Figure 3: downregulated genes in AD Br5-6. The input genes Supplementary Table 4) are bioinformatically translated to proteins and the symbols are colored.
Another set of genes/proteins is inserted by the knowledgedatabase to construct the most likely networks; the symbols are white.
Different types of symbols exist (for explanation see www.ingenuity.com): transporters, strucural proteins, secreted proteins, etc)
The symbols are connected by solid lines and dotted lines. These denote, respectively, direct physical/ functional and indirect interaction between the symbols/genes/proteins
These interactions are, via the knowledgde database, derived form wet lab experiments in the literature, and from big data stored in curated public databases (GEO, etc)
The most likely networks are constructed by the knowledge database, taken all available data into account of human, mouse, rat and in vitro model experiments
Finally, once the networks are constructed, specific entries in the networks can be labelled , by hand of the user, to specifically label molecules wihch are involved in sopecific diseases or biological process of interest.
In this way, the (predicted) molecular enviroment of entries of interest can be explored.
The networks as a whole also obtained most likely functional annotation, which, for the networks presented, are
Only those networks are shown which received an Alzheimer Literature Label (for types of labels see Supplementary Table 2)
NETWORKS UP		ANNOTATION		Supplementary Figure 2
1		Cellular Movement, Hematological System Development and Function, Immune Cell Trafficking
2		Cell-To-Cell Signalling and Interaction, Cellular Function and Maintenance, Inflammatory Response
3		Post-Translational Modification, Protein Folding, Cellular Compromise
4		Cell Morphology, Skeletal and Muscular System Development and Function, Developmental Disorder
5		Drug Metabolism, Endocrine System Development and Function, Lipid Metabolism
6		Auditory and Vestibular System Development and Function, Cell Morphology, Hereditary Disorder
7		Cell Morphology, Digestive System Development and Function, Endocrine System Development and Function
10		Cardiovascular System Development and Function, Cellular Function and Maintenance, Cellular Growth and Proliferation
13		Cell Signalling, Molecular Transport, Nucleic Acid Metabolism
15		Cell Morphology, Cell-To-Cell Signalling and Interaction, Tissue Development
16		Organismal Injury and Abnormalities, Cell-To-Cell Signalling and Interaction, Carbohydrate Metabolism
NETWORKS DOWN				Supplementary Figure 3
1		Cell Morphology, Cellular Assembly and Organization, Cellular Function and Maintenance
2		Cellular Assembly and Organization, RNA Post-Transcriptional Modification, Hereditary Disorder
3		Carbohydrate Metabolism, Molecular Transport, Small Molecule Biochemistry
4		Protein Synthesis, Humoral Immune Response, Infectious Disease
6		Drug Metabolism, Protein Synthesis, Molecular Transport
8		Endocrine System Disorders, Metabolic Disease, Cardiovascular Disease
15		Cellular Development, Cellular Growth and Proliferation, Connective Tissue Development and Function
18		Skeletal and Muscular System Development and Function, Cell-To-Cell Signalling and Interaction, Drug Metabolism
22		Molecular Transport
