# Supplementary material for: Gene expression and functional annotation of human choroid plexus epithelium failure in Alzheimer’s disease
Source: BMC Genomics. 2015 Nov 16;16:956. doi: 10.1186/s12864-015-2159-z (PMC4647590; doi:10.1186/s12864-015-2159-z)
Supplement: Additional file 6: Table S3. — Contains the specifications of genes upregulated in CPE Br(5–6) compared to CPE Br(0,1). (XLSX 26 kb) [file 12864_2015_2159_MOESM6_ESM.xlsx]

## Sheet: Sheet0
Gene Expression and Functional Annotation of Human Choroid Plexus Epithelium Failure in Alzheimer’s disease
Arthur A. Bergen*, Sovann Kaing, Jacoline B. ten Brink, The Netherlands Brain Bank, Theo G. Gorgels, Sarah F. Janssen
aabergen@amc.uva.nl
Running Title: Alzheimer’s choroid plexus failure
Legend: Gene(s) (expression) upregulated in CPE Br(5,6) compared to CPE Br(0,1)
copyright Qiagen
Symbol	Entrez Gene Name	Location	Type(s)		Fold Change
ACVR1C	activin A receptor, type IC	Plasma Membrane	kinase		2,037
ADAM20P1	ADAM metallopeptidase domain 20 pseudogene 1	Other	other		2,212
ADAM8	ADAM metallopeptidase domain 8	Plasma Membrane	peptidase		2,412
AGFG2	ArfGAP with FG repeats 2	Other	other		2,793
AKR1C1/AKR1C2	aldo-keto reductase family 1, member C2	Cytoplasm	enzyme		2,457
AKT3	v-akt murine thymoma viral oncogene homolog 3	Cytoplasm	kinase		2,197
ALOX5AP	arachidonate 5-lipoxygenase-activating protein	Plasma Membrane	other		2,153
AMD1	adenosylmethionine decarboxylase 1	Cytoplasm	enzyme		2,341
ANKRD10	ankyrin repeat domain 10	Nucleus	transcription regulator		2,332
AP1S2	adaptor-related protein complex 1, sigma 2 subunit	Cytoplasm	transporter		2,344
ARC	activity-regulated cytoskeleton-associated protein	Cytoplasm	other		3,950
ARHGEF10	Rho guanine nucleotide exchange factor (GEF) 10	Cytoplasm	enzyme		2,357
ARL17A/ARL17B	ADP-ribosylation factor-like 17A	Other	other		4,169
ARSK	arylsulfatase family, member K	Extracellular Space	enzyme		2,175
ATF3	activating transcription factor 3	Nucleus	transcription regulator		2,622
ATF4	activating transcription factor 4	Nucleus	transcription regulator		2,588
ATP1B3	ATPase, Na+/K+ transporting, beta 3 polypeptide	Plasma Membrane	transporter		2,671
ATP6V0A4	ATPase, H+ transporting, lysosomal V0 subunit a4	Cytoplasm	transporter		3,555
ATP6V1C1	ATPase, H+ transporting, lysosomal 42kDa, V1 subunit C1	Cytoplasm	transporter		2,306
ATXN7L2	ataxin 7-like 2	Other	other		2,283
B3GNT5	UDP-GlcNAc:betaGal beta-1,3-N-acetylglucosaminyltransferase 5	Cytoplasm	enzyme		2,520
BACE2	beta-site APP-cleaving enzyme 2	Cytoplasm	peptidase		3,736
BAG3	BCL2-associated athanogene 3	Cytoplasm	other		3,572
BAIAP2	BAI1-associated protein 2	Plasma Membrane	kinase		2,059
BAMBI	BMP and activin membrane-bound inhibitor	Plasma Membrane	other		3,102
BCL2A1	BCL2-related protein A1	Cytoplasm	other		2,293
BEST3	bestrophin 3	Nucleus	ion channel		3,296
BICD1	bicaudal D homolog 1 (Drosophila)	Cytoplasm	other		2,044
BID	BH3 interacting domain death agonist	Cytoplasm	other		2,210
BMI1	BMI1 proto-oncogene, polycomb ring finger	Nucleus	transcription regulator		2,191
BTG3	BTG family, member 3	Nucleus	other		2,806
BTN2A1	butyrophilin, subfamily 2, member A1	Plasma Membrane	other		3,409
BTNL9	butyrophilin-like 9	Other	other		2,176
C17orf67	chromosome 17 open reading frame 67	Other	other		2,047
C1orf64	chromosome 1 open reading frame 64	Other	other		3,446
C6orf99	chromosome 6 open reading frame 99	Other	other		2,225
C7orf60	chromosome 7 open reading frame 60	Other	other		2,021
C8orf4	chromosome 8 open reading frame 4	Other	other		2,491
C9orf153	chromosome 9 open reading frame 153	Other	other		2,000
C9orf40	chromosome 9 open reading frame 40	Other	other		2,133
CACYBP	calcyclin binding protein	Nucleus	other		2,251
CAPN15	calpain 15	Other	peptidase		2,220
CCDC110	coiled-coil domain containing 110	Nucleus	other		2,141
CCDC127	coiled-coil domain containing 127	Other	other		2,332
CCDC85A	coiled-coil domain containing 85A	Other	other		2,350
CCL27	chemokine (C-C motif) ligand 27	Other	other		2,122
CCNA2	cyclin A2	Nucleus	other		2,508
CCNI	cyclin I	Other	other		2,091
CCNJL	cyclin J-like	Other	other		2,057
CCT5	chaperonin containing TCP1, subunit 5 (epsilon)	Cytoplasm	other		2,188
CD302	CD302 molecule	Plasma Membrane	transmembrane receptor		2,752
CD59	CD59 molecule, complement regulatory protein	Plasma Membrane	other		2,221
CDCA5	cell division cycle associated 5	Cytoplasm	other		2,132
CDH26	cadherin 26	Plasma Membrane	other		2,005
CDK2AP1	cyclin-dependent kinase 2 associated protein 1	Nucleus	other		2,241
CELSR1	cadherin, EGF LAG seven-pass G-type receptor 1	Plasma Membrane	G-protein coupled receptor		6,237
CEP78	centrosomal protein 78kDa	Cytoplasm	other		2,105
CERK	ceramide kinase	Plasma Membrane	kinase		3,045
CGGBP1	CGG triplet repeat binding protein 1	Nucleus	other		2,022
CHORDC1	cysteine and histidine-rich domain (CHORD) containing 1	Other	other		2,983
CHRNA10	cholinergic receptor, nicotinic, alpha 10 (neuronal)	Plasma Membrane	transmembrane receptor		2,066
CHRNA5	cholinergic receptor, nicotinic, alpha 5 (neuronal)	Plasma Membrane	transmembrane receptor		4,360
CKS2	CDC28 protein kinase regulatory subunit 2	Other	kinase		3,727
CLEC5A	C-type lectin domain family 5, member A	Plasma Membrane	other		3,149
CLIC2	chloride intracellular channel 2	Cytoplasm	ion channel		2,805
CLK1	CDC-like kinase 1	Nucleus	kinase		2,111
CLN3	ceroid-lipofuscinosis, neuronal 3	Cytoplasm	other		2,924
CLN8	ceroid-lipofuscinosis, neuronal 8 (epilepsy, progressive with mental retardation)	Cytoplasm	other		2,002
CNKSR3	CNKSR family member 3	Plasma Membrane	kinase		3,835
COX19	cytochrome c oxidase assembly homolog 19 (S. cerevisiae)	Cytoplasm	other		2,657
CYP3A4	cytochrome P450, family 3, subfamily A, polypeptide 4	Cytoplasm	enzyme		3,443
CYP3A5	cytochrome P450, family 3, subfamily A, polypeptide 5	Cytoplasm	enzyme		3,120
CYP3A7	cytochrome P450, family 3, subfamily A, polypeptide 7	Cytoplasm	enzyme		3,487
DCAF10	DDB1 and CUL4 associated factor 10	Other	other		2,175
DCLRE1C	DNA cross-link repair 1C	Nucleus	enzyme		2,004
DDX3X	DEAD (Asp-Glu-Ala-Asp) box helicase 3, X-linked	Cytoplasm	enzyme		2,246
DDX52	DEAD (Asp-Glu-Ala-Asp) box polypeptide 52	Nucleus	enzyme		2,100
DIDO1	death inducer-obliterator 1	Nucleus	other		2,213
DIS3L2	DIS3 like 3'-5' exoribonuclease 2	Cytoplasm	enzyme		2,826
DKFZP564C152	DKFZP564C152 protein	Other	other		2,305
DLC1	DLC1 Rho GTPase activating protein	Cytoplasm	other		2,636
DNA2	DNA replication helicase/nuclease 2	Cytoplasm	enzyme		2,182
DNAJA1	DnaJ (Hsp40) homolog, subfamily A, member 1	Nucleus	other		2,397
DNAJA4	DnaJ (Hsp40) homolog, subfamily A, member 4	Nucleus	other		2,839
DNAJB1	DnaJ (Hsp40) homolog, subfamily B, member 1	Nucleus	other		5,545
DNAJB4	DnaJ (Hsp40) homolog, subfamily B, member 4	Nucleus	other		3,887
DNER	delta/notch-like EGF repeat containing	Plasma Membrane	transmembrane receptor		2,069
DOC2A	double C2-like domains, alpha	Cytoplasm	transporter		3,135
DONSON	downstream neighbor of SON	Extracellular Space	other		2,697
DSEL	dermatan sulfate epimerase-like	Extracellular Space	enzyme		2,123
EFNA1	ephrin-A1	Plasma Membrane	other		2,120
EGLN1	egl-9 family hypoxia-inducible factor 1	Cytoplasm	enzyme		3,012
EIF2AK3	eukaryotic translation initiation factor 2-alpha kinase 3	Cytoplasm	kinase		2,571
EIF4E	eukaryotic translation initiation factor 4E	Cytoplasm	translation regulator		2,321
ELMOD2	ELMO/CED-12 domain containing 2	Other	other		2,099
ERVMER34-1	endogenous retrovirus group MER34, member 1	Other	other		2,938
ETNPPL	ethanolamine-phosphate phospho-lyase	Other	enzyme		9,451
F12	coagulation factor XII (Hageman factor)	Extracellular Space	peptidase		2,527
FAM101B	family with sequence similarity 101, member B	Other	other		2,100
FAM189B	family with sequence similarity 189, member B	Other	other		2,270
FAM208B	family with sequence similarity 208, member B	Other	other		2,080
FAM226A	family with sequence similarity 226, member A (non-protein coding)	Other	other		2,557
FAM43B	family with sequence similarity 43, member B	Other	other		2,284
FAM89B	family with sequence similarity 89, member B	Cytoplasm	other		2,020
FCGR3A/FCGR3B	Fc fragment of IgG, low affinity IIIa, receptor (CD16a)	Plasma Membrane	transmembrane receptor		2,251
FKBP11	FK506 binding protein 11, 19 kDa	Cytoplasm	enzyme		2,159
FLJ31306	uncharacterized LOC379025	Other	other		2,145
FNDC4	fibronectin type III domain containing 4	Other	other		2,484
FPGS	folylpolyglutamate synthase	Cytoplasm	enzyme		2,229
FUT1	fucosyltransferase 1 (galactoside 2-alpha-L-fucosyltransferase, H blood group)	Cytoplasm	enzyme		2,352
FZD9	frizzled class receptor 9	Plasma Membrane	G-protein coupled receptor		2,636
G0S2	G0/G1 switch 2	Cytoplasm	other		4,267
G2E3	G2/M-phase specific E3 ubiquitin protein ligase	Cytoplasm	enzyme		2,038
GCC2	GRIP and coiled-coil domain containing 2	Cytoplasm	other		2,006
GEMIN6	gem (nuclear organelle) associated protein 6	Nucleus	other		2,113
GLRX	glutaredoxin (thioltransferase)	Cytoplasm	enzyme		2,133
GLS	glutaminase	Cytoplasm	enzyme		2,613
GNB1L	guanine nucleotide binding protein (G protein), beta polypeptide 1-like	Cytoplasm	other		2,094
GNRHR	gonadotropin-releasing hormone receptor	Plasma Membrane	G-protein coupled receptor		2,065
GPER1	G protein-coupled estrogen receptor 1	Plasma Membrane	G-protein coupled receptor		3,550
GPR161	G protein-coupled receptor 161	Plasma Membrane	G-protein coupled receptor		2,069
GPR180	G protein-coupled receptor 180	Cytoplasm	other		2,476
GPR98	G protein-coupled receptor 98	Plasma Membrane	G-protein coupled receptor		2,981
GPX8	glutathione peroxidase 8 (putative)	Cytoplasm	enzyme		2,062
HECA	headcase homolog (Drosophila)	Other	other		2,402
HERC2P2	hect domain and RLD 2 pseudogene 2	Other	other		2,208
HRH4	histamine receptor H4	Plasma Membrane	G-protein coupled receptor		2,307
HS3ST3B1	heparan sulfate (glucosamine) 3-O-sulfotransferase 3B1	Cytoplasm	enzyme		2,519
HSD17B6	hydroxysteroid (17-beta) dehydrogenase 6	Other	enzyme		2,378
HSP90B1	heat shock protein 90kDa beta (Grp94), member 1	Cytoplasm	other		2,214
HSPA1A/HSPA1B	heat shock 70kDa protein 1A	Cytoplasm	enzyme		9,152
HSPA4L	heat shock 70kDa protein 4-like	Cytoplasm	other		2,270
HSPA6	heat shock 70kDa protein 6 (HSP70B')	Nucleus	enzyme		7,036
HSPA8	heat shock 70kDa protein 8	Cytoplasm	enzyme		3,001
HSPH1	heat shock 105kDa/110kDa protein 1	Cytoplasm	other		5,018
ICOSLG/LOC102723996	inducible T-cell co-stimulator ligand	Plasma Membrane	other		2,159
IER5	immediate early response 5	Other	other		4,258
IFRD1	interferon-related developmental regulator 1	Nucleus	other		3,632
IGIP	IgA-inducing protein	Other	other		2,250
IKBIP	IKBKB interacting protein	Cytoplasm	other		2,284
IL10RB-AS1	IL10RB antisense RNA 1 (head to head)	Other	other		2,076
IL17RA	interleukin 17 receptor A	Plasma Membrane	transmembrane receptor		2,265
IL17RB	interleukin 17 receptor B	Plasma Membrane	transmembrane receptor		2,265
INF2	inverted formin, FH2 and WH2 domain containing	Cytoplasm	other		2,608
INTS8	integrator complex subunit 8	Nucleus	other		2,422
ITGAV	integrin, alpha V	Plasma Membrane	ion channel		4,404
ITGB8	integrin, beta 8	Plasma Membrane	other		2,813
ITPKA	inositol-trisphosphate 3-kinase A	Cytoplasm	kinase		2,964
JADE2	jade family PHD finger 2	Nucleus	other		2,162
JMJD6	jumonji domain containing 6	Plasma Membrane	transmembrane receptor		2,261
KATNAL2	katanin p60 subunit A-like 2	Other	other		2,635
KCNE4	potassium voltage-gated channel, Isk-related family, member 4	Plasma Membrane	ion channel		2,662
KCNK12	potassium channel, subfamily K, member 12	Plasma Membrane	ion channel		2,166
KDM8	lysine (K)-specific demethylase 8	Nucleus	other		2,126
KIAA1549	KIAA1549	Other	other		2,288
KIAA1841	KIAA1841	Other	other		2,515
KLHL25	kelch-like family member 25	Cytoplasm	other		2,111
KLHL6	kelch-like family member 6	Other	other		2,165
KPNA4	karyopherin alpha 4 (importin alpha 3)	Nucleus	transporter		2,182
KPNB1	karyopherin (importin) beta 1	Nucleus	transporter		2,516
KRTDAP	keratinocyte differentiation-associated protein	Extracellular Space	other		2,869
L3MBTL1	l(3)mbt-like 1 (Drosophila)	Nucleus	other		2,116
LARGE	like-glycosyltransferase	Cytoplasm	enzyme		2,207
LCN6	lipocalin 6	Extracellular Space	other		2,016
LCORL	ligand dependent nuclear receptor corepressor-like	Nucleus	transcription regulator		2,168
LEAP2	liver expressed antimicrobial peptide 2	Extracellular Space	other		2,796
LHFPL3-AS2	LHFPL3 antisense RNA 2	Other	other		6,560
LINC00324	long intergenic non-protein coding RNA 324	Other	other		2,486
LINC00689	long intergenic non-protein coding RNA 689	Other	other		2,583
LINC01140	long intergenic non-protein coding RNA 1140	Other	other		2,904
LMAN1	lectin, mannose-binding, 1	Cytoplasm	other		2,182
LOC100294341	ADP-ribosylation factor-like protein 17-like	Other	other		3,117
LOC100505938	uncharacterized LOC100505938	Other	other		2,063
LOC100506100	uncharacterized LOC100506100	Other	other		3,250
LOC101926907	uncharacterized LOC101926907	Other	other		3,213
LOC101930246	uncharacterized LOC101930246	Other	other		2,033
LOC101930282	uncharacterized LOC101930282	Other	other		3,690
LOC102724782	uncharacterized LOC102724782	Other	other		2,165
LOC102725053	unconventional myosin-Vb-like	Other	other		2,288
LOC102725477	uncharacterized LOC102725477	Other	other		2,548
LOC157562	uncharacterized LOC157562	Other	other		4,981
LOC338620	uncharacterized LOC338620	Other	other		4,108
LOC399815	chromosome 10 open reading frame 88 pseudogene	Other	other		3,181
LOC642533	uncharacterized LOC642533	Other	other		2,012
LOC646652	integral membrane glycoprotein-like	Other	other		2,034
LOC90834	uncharacterized protein BC001742	Other	other		2,483
LPIN1	lipin 1	Nucleus	phosphatase		2,784
LRRK2	leucine-rich repeat kinase 2	Cytoplasm	kinase		2,058
LSM11	LSM11, U7 small nuclear RNA associated	Nucleus	other		2,118
LSMEM1	leucine-rich single-pass membrane protein 1	Cytoplasm	other		11,368
LURAP1L	leucine rich adaptor protein 1-like	Other	other		2,107
LY6K	lymphocyte antigen 6 complex, locus K	Nucleus	other		2,262
LYG1	lysozyme G-like 1	Extracellular Space	other		3,918
LYSMD3	LysM, putative peptidoglycan-binding, domain containing 3	Other	other		2,575
MAFG	v-maf avian musculoaponeurotic fibrosarcoma oncogene homolog G	Nucleus	transcription regulator		2,436
MANF	mesencephalic astrocyte-derived neurotrophic factor	Extracellular Space	other		2,868
MB21D1	Mab-21 domain containing 1	Cytoplasm	other		2,515
MBD3	methyl-CpG binding domain protein 3	Nucleus	other		3,555
MEF2BNB	MEF2B neighbor	Other	other		2,022
MERTK	MER proto-oncogene, tyrosine kinase	Plasma Membrane	kinase		2,209
MEX3A	mex-3 RNA binding family member A	Other	other		2,214
MEX3B	mex-3 RNA binding family member B	Other	kinase		4,828
MFAP3	microfibrillar-associated protein 3	Extracellular Space	other		2,534
MIA	melanoma inhibitory activity	Extracellular Space	other		2,198
MKNK2	MAP kinase interacting serine/threonine kinase 2	Cytoplasm	kinase		2,947
MLKL	mixed lineage kinase domain-like	Other	kinase		2,269
MLLT3	myeloid/lymphoid or mixed-lineage leukemia (trithorax homolog, Drosophila); translocated to, 3	Nucleus	other		2,493
MS4A14	membrane-spanning 4-domains, subfamily A, member 14	Other	other		2,873
MSR1	macrophage scavenger receptor 1	Plasma Membrane	transmembrane receptor		2,629
MT-ND4	NADH dehydrogenase, subunit 4 (complex I)	Cytoplasm	enzyme		4,791
MT-ND5	NADH dehydrogenase, subunit 5 (complex I)	Cytoplasm	enzyme		3,647
MVB12B	multivesicular body subunit 12B	Cytoplasm	other		3,133
MYOG	myogenin (myogenic factor 4)	Nucleus	transcription regulator		2,141
MYRFL	myelin regulatory factor-like	Other	other		3,405
NARF	nuclear prelamin A recognition factor	Nucleus	enzyme		2,260
NFIL3	nuclear factor, interleukin 3 regulated	Nucleus	transcription regulator		2,902
NKX3-1	NK3 homeobox 1	Nucleus	transcription regulator		2,979
NOL4L	nucleolar protein 4-like	Other	other		2,160
NUCB2	nucleobindin 2	Nucleus	other		3,359
NUPL1	nucleoporin like 1	Nucleus	transporter		2,133
OR10D1P	olfactory receptor, family 10, subfamily D, member 1 pseudogene	Other	other		2,226
PABPC4L	poly(A) binding protein, cytoplasmic 4-like	Other	other		2,214
PAPD5	PAP associated domain containing 5	Nucleus	enzyme		2,139
PDE4DIP	phosphodiesterase 4D interacting protein	Cytoplasm	enzyme		3,071
PDE7A	phosphodiesterase 7A	Cytoplasm	enzyme		3,114
PDXDC1	pyridoxal-dependent decarboxylase domain containing 1	Cytoplasm	other		2,618
PGM3	phosphoglucomutase 3	Cytoplasm	enzyme		2,062
PIGG	phosphatidylinositol glycan anchor biosynthesis, class G	Cytoplasm	enzyme		2,077
PIGQ	phosphatidylinositol glycan anchor biosynthesis, class Q	Cytoplasm	enzyme		2,394
PKNOX1	PBX/knotted 1 homeobox 1	Nucleus	transcription regulator		2,058
PLEC	plectin	Cytoplasm	other		2,141
PLK5	polo-like kinase 5	Cytoplasm	other		2,580
PLOD2	procollagen-lysine, 2-oxoglutarate 5-dioxygenase 2	Cytoplasm	enzyme		2,368
PLXNA1	plexin A1	Plasma Membrane	transmembrane receptor		2,073
PM20D2	peptidase M20 domain containing 2	Nucleus	other		2,606
PP13	uncharacterized LOC100129503	Other	other		2,390
PPFIBP1	PTPRF interacting protein, binding protein 1 (liprin beta 1)	Plasma Membrane	other		2,071
PPM1D	protein phosphatase, Mg2+/Mn2+ dependent, 1D	Cytoplasm	phosphatase		2,017
PPM1K	protein phosphatase, Mg2+/Mn2+ dependent, 1K	Cytoplasm	phosphatase		2,372
PPP1R15A	protein phosphatase 1, regulatory subunit 15A	Cytoplasm	other		2,891
PPP1R16B	protein phosphatase 1, regulatory subunit 16B	Plasma Membrane	phosphatase		3,071
PPP1R3F	protein phosphatase 1, regulatory subunit 3F	Other	other		2,124
PPP2R2D	protein phosphatase 2, regulatory subunit B, delta	Nucleus	phosphatase		2,604
PRPF4B	pre-mRNA processing factor 4B	Nucleus	kinase		2,271
PTGES3	prostaglandin E synthase 3 (cytosolic)	Cytoplasm	enzyme		2,043
PTGS2	prostaglandin-endoperoxide synthase 2 (prostaglandin G/H synthase and cyclooxygenase)	Cytoplasm	enzyme		3,819
PTPN13	protein tyrosine phosphatase, non-receptor type 13 (APO-1/CD95 (Fas)-associated phosphatase)	Cytoplasm	phosphatase		2,408
PTTG1	pituitary tumor-transforming 1	Nucleus	transcription regulator		2,198
PTTG2	pituitary tumor-transforming 2	Cytoplasm	other		2,272
PURG	purine-rich element binding protein G	Other	other		2,475
PYCR1	pyrroline-5-carboxylate reductase 1	Cytoplasm	enzyme		2,694
QKI	QKI, KH domain containing, RNA binding	Nucleus	other		2,301
RAB24	RAB24, member RAS oncogene family	Other	other		3,436
RAB39A	RAB39A, member RAS oncogene family	Cytoplasm	enzyme		2,045
RABL6	RAB, member RAS oncogene family-like 6	Cytoplasm	other		2,293
RCC1	regulator of chromosome condensation 1	Cytoplasm	other		5,715
RELL2	RELT-like 2	Extracellular Space	other		2,538
RGPD4 (includes others)	RANBP2-like and GRIP domain containing 5	Nucleus	other		2,422
RHOXF1	Rhox homeobox family, member 1	Nucleus	other		2,548
RNASE2	ribonuclease, RNase A family, 2 (liver, eosinophil-derived neurotoxin)	Cytoplasm	enzyme		2,369
RNF152	ring finger protein 152	Cytoplasm	enzyme		2,630
RNF217	ring finger protein 217	Other	enzyme		2,290
RORA	RAR-related orphan receptor A	Nucleus	ligand-dependent nuclear receptor		2,254
RPL15	ribosomal protein L15	Cytoplasm	other		2,157
RPL27A	ribosomal protein L27a	Nucleus	other		3,851
RPL28	ribosomal protein L28	Cytoplasm	other		2,499
RSL1D1	ribosomal L1 domain containing 1	Nucleus	other		2,218
S100A4	S100 calcium binding protein A4	Cytoplasm	other		2,356
SAP30L	SAP30-like	Nucleus	other		2,273
SAYSD1	SAYSVFN motif domain containing 1	Other	other		2,030
SERPINC1	serpin peptidase inhibitor, clade C (antithrombin), member 1	Extracellular Space	enzyme		5,424
SFTPA1	surfactant protein A1	Extracellular Space	transporter		2,074
SGMS2	sphingomyelin synthase 2	Plasma Membrane	enzyme		2,742
SIRT4	sirtuin 4	Cytoplasm	enzyme		2,099
SIX4	SIX homeobox 4	Nucleus	transcription regulator		2,411
SLC14A2	solute carrier family 14 (urea transporter), member 2	Plasma Membrane	transporter		4,650
SLC23A3	solute carrier family 23, member 3	Other	transporter		2,327
SLC25A25	solute carrier family 25 (mitochondrial carrier; phosphate carrier), member 25	Cytoplasm	transporter		2,331
SLC31A2	solute carrier family 31 (copper transporter), member 2	Plasma Membrane	transporter		2,015
SLC36A4	solute carrier family 36 (proton/amino acid symporter), member 4	Other	transporter		2,188
SLC5A3	solute carrier family 5 (sodium/myo-inositol cotransporter), member 3	Plasma Membrane	transporter		2,964
SLCO4A1	solute carrier organic anion transporter family, member 4A1	Plasma Membrane	transporter		2,753
SLFN13	schlafen family member 13	Nucleus	enzyme		2,565
SMAD5-AS1	SMAD5 antisense RNA 1	Other	other		2,241
SMARCA5	SWI/SNF related, matrix associated, actin dependent regulator of chromatin, subfamily a, member 5	Nucleus	transcription regulator		2,334
SNAI1	snail family zinc finger 1	Nucleus	transcription regulator		2,741
SNAI3-AS1	SNAI3 antisense RNA 1	Other	other		2,821
SORT1	sortilin 1	Plasma Membrane	G-protein coupled receptor		2,295
SOWAHC	sosondowah ankyrin repeat domain family member C	Nucleus	transcription regulator		2,304
SPG20	spastic paraplegia 20 (Troyer syndrome)	Cytoplasm	other		2,166
SPON1	spondin 1, extracellular matrix protein	Extracellular Space	other		2,904
SPP1	secreted phosphoprotein 1	Extracellular Space	cytokine		4,638
ST6GAL1	ST6 beta-galactosamide alpha-2,6-sialyltranferase 1	Cytoplasm	enzyme		2,101
STC2	stanniocalcin 2	Extracellular Space	other		2,328
STEAP1	six transmembrane epithelial antigen of the prostate 1	Plasma Membrane	transporter		2,192
SYS1	Sys1 golgi trafficking protein	Cytoplasm	other		2,281
TAC1	tachykinin, precursor 1	Extracellular Space	other		4,693
TAF5	TAF5 RNA polymerase II, TATA box binding protein (TBP)-associated factor, 100kDa	Nucleus	transcription regulator		2,006
TAL1	T-cell acute lymphocytic leukemia 1	Nucleus	transcription regulator		2,193
TBC1D16	TBC1 domain family, member 16	Extracellular Space	other		2,300
TBC1D8B	TBC1 domain family, member 8B (with GRAM domain)	Other	other		2,854
TBRG4	transforming growth factor beta regulator 4	Cytoplasm	other		2,615
TCF15	transcription factor 15 (basic helix-loop-helix)	Nucleus	transcription regulator		2,048
TECPR2	tectonin beta-propeller repeat containing 2	Other	other		2,058
THAP2	THAP domain containing, apoptosis associated protein 2	Nucleus	other		3,143
TMEM206	transmembrane protein 206	Plasma Membrane	other		2,056
TMEM213	transmembrane protein 213	Other	other		2,689
TMEM81	transmembrane protein 81	Other	other		3,173
TMOD2	tropomodulin 2 (neuronal)	Cytoplasm	other		2,544
TOR1AIP1	torsin A interacting protein 1	Nucleus	other		2,342
TRAF6	TNF receptor-associated factor 6, E3 ubiquitin protein ligase	Cytoplasm	enzyme		2,030
TRPM3	transient receptor potential cation channel, subfamily M, member 3	Plasma Membrane	ion channel		2,909
TSC22D2	TSC22 domain family, member 2	Extracellular Space	other		3,310
TSEN54	TSEN54 tRNA splicing endonuclease subunit	Nucleus	enzyme		3,367
TSGA10	testis specific, 10	Cytoplasm	other		3,080
TSLP	thymic stromal lymphopoietin	Extracellular Space	cytokine		3,313
TSPAN12	tetraspanin 12	Plasma Membrane	other		2,275
TTC13	tetratricopeptide repeat domain 13	Other	other		2,101
TUT1	terminal uridylyl transferase 1, U6 snRNA-specific	Nucleus	enzyme		2,465
UGT1A6	UDP glucuronosyltransferase 1 family, polypeptide A6	Cytoplasm	enzyme		2,737
UTP23	UTP23, small subunit (SSU) processome component, homolog (yeast)	Other	other		3,834
VDR	vitamin D (1,25- dihydroxyvitamin D3) receptor	Nucleus	transcription regulator		2,667
VGLL3	vestigial-like family member 3	Other	other		2,568
VSIG10	V-set and immunoglobulin domain containing 10	Other	other		2,131
WASF1	WAS protein family, member 1	Nucleus	other		2,017
WNT11	wingless-type MMTV integration site family, member 11	Extracellular Space	other		2,483
XBP1	X-box binding protein 1	Nucleus	transcription regulator		2,304
YIPF5	Yip1 domain family, member 5	Cytoplasm	other		2,440
ZBED4	zinc finger, BED-type containing 4	Nucleus	other		2,555
ZBTB1	zinc finger and BTB domain containing 1	Nucleus	other		5,102
ZBTB11	zinc finger and BTB domain containing 11	Nucleus	other		2,028
ZC3H12C	zinc finger CCCH-type containing 12C	Other	other		2,688
ZFAND2A	zinc finger, AN1-type domain 2A	Other	other		5,083
ZMIZ2	zinc finger, MIZ-type containing 2	Nucleus	transcription regulator		2,308
ZNF106	zinc finger protein 106	Cytoplasm	other		2,463
ZNF157	zinc finger protein 157	Nucleus	other		2,440
ZNF202	zinc finger protein 202	Nucleus	transcription regulator		2,197
ZNF276	zinc finger protein 276	Nucleus	other		2,380
ZNF33A	zinc finger protein 33A	Nucleus	transcription regulator		4,915
ZNF546	zinc finger protein 546	Nucleus	other		2,109
ZNF547	zinc finger protein 547	Nucleus	other		2,224
ZNF738	zinc finger protein 738	Other	enzyme		2,477
ZSCAN4	zinc finger and SCAN domain containing 4	Nucleus	other		3,284
