# Supplementary material for: Gene expression and functional annotation of human choroid plexus epithelium failure in Alzheimer’s disease
Source: BMC Genomics. 2015 Nov 16;16:956. doi: 10.1186/s12864-015-2159-z (PMC4647590; doi:10.1186/s12864-015-2159-z)
Supplement: Additional file 8: Table S4. — Contains the specifications of genes downregulated in CPE Br(5–6) compared to CPE Br(0,1). (XLSX 31 kb) [file 12864_2015_2159_MOESM8_ESM.xlsx]

## Sheet: Sheet0
Gene Expression and Functional Annotation of Human Choroid Plexus Epithelium Failure in Alzheimer’s disease
Arthur A. Bergen*, Sovann Kaing, Jacoline B. ten Brink, The Netherlands Brain Bank, Theo G. Gorgels, Sarah F. Janssen
aabergen@amc.uva.nl
Running Title: Alzheimer’s choroid plexus failure
Legend: Gene(s) (expression) downregulated in CPE Br(5,6) compared to CPE Br(0,1)
copyright Qiagen
Symbol	Entrez Gene Name	Location	Type(s)		Fold Change
ABCC5	ATP-binding cassette, sub-family C (CFTR/MRP), member 5	Plasma Membrane	transporter		-2,466
ABHD11	abhydrolase domain containing 11	Cytoplasm	enzyme		-2,819
ACADSB	acyl-CoA dehydrogenase, short/branched chain	Cytoplasm	enzyme		-2,082
ACCS	1-aminocyclopropane-1-carboxylate synthase homolog (Arabidopsis)(non-functional)	Other	enzyme		-2,743
ACTG1	actin, gamma 1	Cytoplasm	other		-3,230
ADAL	adenosine deaminase-like	Cytoplasm	enzyme		-2,301
AHCYL2	adenosylhomocysteinase-like 2	Other	enzyme		-2,036
ALDH4A1	aldehyde dehydrogenase 4 family, member A1	Cytoplasm	enzyme		-2,015
ALDH7A1	aldehyde dehydrogenase 7 family, member A1	Cytoplasm	enzyme		-2,000
ALS2	amyotrophic lateral sclerosis 2 (juvenile)	Cytoplasm	other		-3,878
AMDHD2	amidohydrolase domain containing 2	Nucleus	enzyme		-2,307
ANGEL2	angel homolog 2 (Drosophila)	Nucleus	other		-2,160
ANKAR	ankyrin and armadillo repeat containing	Nucleus	transcription regulator		-2,240
ANKRD7	ankyrin repeat domain 7	Nucleus	transcription regulator		-2,354
ANXA4	annexin A4	Plasma Membrane	other		-2,520
AQP6	aquaporin 6, kidney specific	Cytoplasm	transporter		-2,365
ARMC8	armadillo repeat containing 8	Other	other		-2,446
ARSG	arylsulfatase G	Cytoplasm	enzyme		-2,386
AS3MT	arsenite methyltransferase	Cytoplasm	enzyme		-2,786
ASL	argininosuccinate lyase	Cytoplasm	enzyme		-2,163
ATF7	activating transcription factor 7	Nucleus	transcription regulator		-2,206
ATP5S	ATP synthase, H+ transporting, mitochondrial Fo complex, subunit s (factor B)	Cytoplasm	transporter		-3,292
ATP9B	ATPase, class II, type 9B	Cytoplasm	transporter		-2,677
B9D1	B9 protein domain 1	Extracellular Space	other		-2,963
BANF2	barrier to autointegration factor 2	Cytoplasm	other		-2,439
BBS4	Bardet-Biedl syndrome 4	Cytoplasm	other		-2,437
BBS5	Bardet-Biedl syndrome 5	Cytoplasm	other		-2,379
BCKDHB	branched chain keto acid dehydrogenase E1, beta polypeptide	Cytoplasm	enzyme		-2,104
BRCA2	breast cancer 2, early onset	Nucleus	transcription regulator		-8,088
BRWD1	bromodomain and WD repeat domain containing 1	Nucleus	transcription regulator		-2,540
BTC	betacellulin	Extracellular Space	growth factor		-2,585
BTG4	B-cell translocation gene 4	Other	other		-3,583
C10orf107	chromosome 10 open reading frame 107	Other	other		-6,261
C10orf35	chromosome 10 open reading frame 35	Other	other		-2,168
C11orf1	chromosome 11 open reading frame 1	Nucleus	other		-2,252
C14orf79	chromosome 14 open reading frame 79	Other	other		-2,372
C15orf56	chromosome 15 open reading frame 56	Other	other		-2,106
C16orf89	chromosome 16 open reading frame 89	Cytoplasm	other		-2,117
C1orf168	chromosome 1 open reading frame 168	Other	other		-3,414
C1orf189	chromosome 1 open reading frame 189	Other	other		-2,857
C1orf53	chromosome 1 open reading frame 53	Other	other		-2,221
C1orf86	chromosome 1 open reading frame 86	Nucleus	other		-2,031
C22orf23	chromosome 22 open reading frame 23	Other	other		-3,274
C2orf68	chromosome 2 open reading frame 68	Other	other		-2,459
C2orf80	chromosome 2 open reading frame 80	Other	other		-3,755
C5orf55	chromosome 5 open reading frame 55	Other	other		-2,070
C6orf57	chromosome 6 open reading frame 57	Cytoplasm	other		-2,534
C6orf58	chromosome 6 open reading frame 58	Cytoplasm	other		-18,031
C8orf44-SGK3/SGK3	serum/glucocorticoid regulated kinase family, member 3	Cytoplasm	kinase		-2,052
C9orf66	chromosome 9 open reading frame 66	Other	other		-3,939
CAMK2B	calcium/calmodulin-dependent protein kinase II beta	Cytoplasm	kinase		-2,430
CARD8	caspase recruitment domain family, member 8	Nucleus	other		-2,208
CARF	calcium responsive transcription factor	Nucleus	transcription regulator		-2,395
CBR3	carbonyl reductase 3	Cytoplasm	enzyme		-2,463
CBX5	chromobox homolog 5	Nucleus	transcription regulator		-2,214
CCDC170	coiled-coil domain containing 170	Extracellular Space	other		-4,899
CCDC24	coiled-coil domain containing 24	Other	other		-2,102
CCDC57	coiled-coil domain containing 57	Other	other		-2,055
CCDC60	coiled-coil domain containing 60	Other	other		-3,197
CCDC81	coiled-coil domain containing 81	Other	other		-3,540
CCDC96	coiled-coil domain containing 96	Other	other		-2,253
CCT6B	chaperonin containing TCP1, subunit 6B (zeta 2)	Cytoplasm	transporter		-3,493
CD2BP2	CD2 (cytoplasmic tail) binding protein 2	Cytoplasm	other		-2,111
CDC23	cell division cycle 23	Nucleus	enzyme		-2,288
CDH3	cadherin 3, type 1, P-cadherin (placental)	Plasma Membrane	other		-2,272
CDHR3	cadherin-related family member 3	Other	other		-3,299
CDNF	cerebral dopamine neurotrophic factor	Other	other		-2,461
CDT1	chromatin licensing and DNA replication factor 1	Nucleus	other		-2,533
CENPBD1P1	CENPBD1 pseudogene 1	Other	other		-3,612
CEP290	centrosomal protein 290kDa	Cytoplasm	transcription regulator		-2,051
CEP57	centrosomal protein 57kDa	Cytoplasm	other		-2,686
CES2	carboxylesterase 2	Cytoplasm	enzyme		-2,130
CFAP70	cilia and flagella associated protein 70	Cytoplasm	other		-3,013
CHAF1B	chromatin assembly factor 1, subunit B (p60)	Nucleus	other		-2,139
CIRBP	cold inducible RNA binding protein	Nucleus	translation regulator		-3,922
CLDN5	claudin 5	Plasma Membrane	other		-3,515
CLDND2	claudin domain containing 2	Other	other		-2,223
CLEC4G	C-type lectin domain family 4, member G	Plasma Membrane	other		-2,261
CLUAP1	clusterin associated protein 1	Nucleus	other		-2,357
COG8	component of oligomeric golgi complex 8	Cytoplasm	transporter		-2,132
COL9A1	collagen, type IX, alpha 1	Extracellular Space	other		-2,273
COMMD4	COMM domain containing 4	Cytoplasm	other		-2,005
COQ4	coenzyme Q4	Cytoplasm	other		-2,288
CPA1	carboxypeptidase A1 (pancreatic)	Extracellular Space	peptidase		-2,735
CPEB3	cytoplasmic polyadenylation element binding protein 3	Cytoplasm	translation regulator		-2,046
CPS1	carbamoyl-phosphate synthase 1, mitochondrial	Cytoplasm	enzyme		-2,035
CPT2	carnitine palmitoyltransferase 2	Cytoplasm	enzyme		-2,034
CPZ	carboxypeptidase Z	Extracellular Space	peptidase		-2,709
CRISPLD1	cysteine-rich secretory protein LCCL domain containing 1	Cytoplasm	other		-2,038
CUX2	cut-like homeobox 2	Nucleus	transcription regulator		-2,781
CXorf22	chromosome X open reading frame 22	Other	other		-3,672
CXorf38	chromosome X open reading frame 38	Other	other		-2,259
DCAF8	DDB1 and CUL4 associated factor 8	Other	other		-2,229
DDX28	DEAD (Asp-Glu-Ala-Asp) box polypeptide 28	Nucleus	enzyme		-2,330
DHODH	dihydroorotate dehydrogenase (quinone)	Cytoplasm	enzyme		-2,288
DHX58	DEXH (Asp-Glu-X-His) box polypeptide 58	Cytoplasm	enzyme		-2,303
DIDO1	death inducer-obliterator 1	Nucleus	other		-2,556
DNALI1	dynein, axonemal, light intermediate chain 1	Cytoplasm	other		-2,215
DOPEY1	dopey family member 1	Cytoplasm	other		-2,374
DPH6	diphthamine biosynthesis 6	Other	enzyme		-2,916
DTD1	D-tyrosyl-tRNA deacylase 1	Cytoplasm	enzyme		-2,200
DUS4L	dihydrouridine synthase 4-like (S. cerevisiae)	Other	other		-2,755
DYDC1	DPY30 domain containing 1	Other	other		-3,003
DZIP3	DAZ interacting zinc finger protein 3	Cytoplasm	enzyme		-2,217
ECM2	extracellular matrix protein 2, female organ and adipocyte specific	Extracellular Space	other		-2,273
ECT2L	epithelial cell transforming 2 like	Other	other		-3,189
EID1	EP300 interacting inhibitor of differentiation 1	Nucleus	transcription regulator		-2,057
ELN	elastin	Extracellular Space	other		-2,906
EML2	echinoderm microtubule associated protein like 2	Cytoplasm	other		-2,063
ENO1-AS1	ENO1 antisense RNA 1	Other	other		-2,048
EPHX2	epoxide hydrolase 2, cytoplasmic	Cytoplasm	enzyme		-2,532
ERICH5	glutamate-rich 5	Other	other		-2,235
ESPNL	espin-like	Other	other		-2,007
EXOC7	exocyst complex component 7	Cytoplasm	transporter		-2,189
FABP4	fatty acid binding protein 4, adipocyte	Cytoplasm	transporter		-7,707
FAM122C	family with sequence similarity 122C	Other	other		-4,304
FAM167A-AS1	FAM167A antisense RNA 1	Other	other		-2,661
FAM175A	family with sequence similarity 175, member A	Nucleus	other		-4,060
FAM188B	family with sequence similarity 188, member B	Other	other		-2,191
FAM19A2	family with sequence similarity 19 (chemokine (C-C motif)-like), member A2	Cytoplasm	other		-2,001
FAM227B	family with sequence similarity 227, member B	Other	other		-2,233
FAM74A6	family with sequence similarity 74, member A6	Other	other		-2,307
FANK1	fibronectin type III and ankyrin repeat domains 1	Nucleus	transcription regulator		-2,516
FBXO15	F-box protein 15	Other	transcription regulator		-2,480
FBXO36	F-box protein 36	Other	other		-2,146
FGF14-AS2	FGF14 antisense RNA 2	Other	other		-3,045
FGFBP3	fibroblast growth factor binding protein 3	Extracellular Space	other		-2,009
FLJ37035	uncharacterized LOC399821	Other	other		-2,188
FREM1	FRAS1 related extracellular matrix 1	Extracellular Space	other		-2,496
FRK	fyn-related Src family tyrosine kinase	Nucleus	kinase		-2,805
FTCDNL1	formiminotransferase cyclodeaminase N-terminal like	Other	other		-2,838
FUOM	fucose mutarotase	Other	enzyme		-2,760
FUS	FUS RNA binding protein	Nucleus	transcription regulator		-2,078
GADD45A	growth arrest and DNA-damage-inducible, alpha	Nucleus	other		-2,041
GAS8	growth arrest-specific 8	Cytoplasm	other		-2,556
GCA	grancalcin, EF-hand calcium binding protein	Cytoplasm	other		-2,340
GCC2	GRIP and coiled-coil domain containing 2	Cytoplasm	other		-2,125
GCFC2	GC-rich sequence DNA-binding factor 2	Nucleus	transcription regulator		-2,239
GGACT	gamma-glutamylamine cyclotransferase	Cytoplasm	enzyme		-2,964
GLB1L	galactosidase, beta 1-like	Other	other		-2,470
GMDS-AS1	GMDS antisense RNA 1 (head to head)	Other	other		-2,840
GON4L	gon-4-like (C. elegans)	Cytoplasm	other		-2,211
GPATCH2	G patch domain containing 2	Other	other		-2,037
GPR27	G protein-coupled receptor 27	Plasma Membrane	G-protein coupled receptor		-3,912
GSTA4	glutathione S-transferase alpha 4	Cytoplasm	enzyme		-2,198
GSTM3	glutathione S-transferase mu 3 (brain)	Cytoplasm	enzyme		-2,086
GSTO2	glutathione S-transferase omega 2	Cytoplasm	enzyme		-2,044
GSTZ1	glutathione S-transferase zeta 1	Cytoplasm	enzyme		-2,306
GTF2H5	general transcription factor IIH, polypeptide 5	Nucleus	other		-2,321
HACL1	2-hydroxyacyl-CoA lyase 1	Cytoplasm	enzyme		-2,154
HEMK1	HemK methyltransferase family member 1	Nucleus	enzyme		-2,143
HERC6	HECT and RLD domain containing E3 ubiquitin protein ligase family member 6	Cytoplasm	enzyme		-2,532
HESX1	HESX homeobox 1	Nucleus	transcription regulator		-2,212
HFE	hemochromatosis	Plasma Membrane	transmembrane receptor		-2,324
HGSNAT	heparan-alpha-glucosaminide N-acetyltransferase	Cytoplasm	other		-2,483
HIPK1-AS1	HIPK1 antisense RNA 1	Other	other		-2,393
HIST1H4B	histone cluster 1, H4b	Nucleus	other		-3,493
HIST1H4D	histone cluster 1, H4d	Nucleus	other		-2,219
HIST1H4L	histone cluster 1, H4l	Nucleus	other		-3,383
HMGB3P1	high mobility group box 3 pseudogene 1	Other	other		-2,314
HMGN2	high mobility group nucleosomal binding domain 2	Nucleus	other		-2,018
HNRNPA1L2	heterogeneous nuclear ribonucleoprotein A1-like 2	Other	other		-2,067
HNRNPD	heterogeneous nuclear ribonucleoprotein D (AU-rich element RNA binding protein 1, 37kDa)	Nucleus	transcription regulator		-2,082
HSD17B14	hydroxysteroid (17-beta) dehydrogenase 14	Cytoplasm	enzyme		-2,080
HSD17B8	hydroxysteroid (17-beta) dehydrogenase 8	Cytoplasm	enzyme		-3,504
HSPB7	heat shock 27kDa protein family, member 7 (cardiovascular)	Cytoplasm	other		-2,570
HYKK	hydroxylysine kinase	Other	other		-2,121
IDNK	idnK, gluconokinase homolog (E. coli)	Cytoplasm	other		-2,153
IFT52	intraflagellar transport 52	Cytoplasm	other		-2,923
IFT88	intraflagellar transport 88	Cytoplasm	other		-2,007
IGF1	insulin-like growth factor 1 (somatomedin C)	Extracellular Space	growth factor		-2,180
IGF2BP3	insulin-like growth factor 2 mRNA binding protein 3	Cytoplasm	translation regulator		-3,448
IL2RA	interleukin 2 receptor, alpha	Plasma Membrane	transmembrane receptor		-2,405
INPP5K	inositol polyphosphate-5-phosphatase K	Cytoplasm	phosphatase		-2,315
IQCH	IQ motif containing H	Other	other		-2,078
ITPKB	inositol-trisphosphate 3-kinase B	Cytoplasm	kinase		-2,189
IVD	isovaleryl-CoA dehydrogenase	Cytoplasm	enzyme		-2,147
JMJD4	jumonji domain containing 4	Other	other		-2,197
JMJD7	jumonji domain containing 7	Other	other		-2,019
KCNJ13	potassium inwardly-rectifying channel, subfamily J, member 13	Plasma Membrane	ion channel		-2,540
KDM4D	lysine (K)-specific demethylase 4D	Other	other		-2,092
KIAA0408	KIAA0408	Other	other		-2,180
KIAA1407	KIAA1407	Other	other		-2,123
KIF6	kinesin family member 6	Nucleus	other		-2,626
KLHL7	kelch-like family member 7	Nucleus	other		-2,683
KRBOX1	KRAB box domain containing 1	Other	other		-2,351
KTN1-AS1	KTN1 antisense RNA 1	Other	other		-2,963
LCA5L	Leber congenital amaurosis 5-like	Extracellular Space	other		-3,383
LCN12	lipocalin 12	Extracellular Space	transporter		-2,125
LDLRAD1	low density lipoprotein receptor class A domain containing 1	Other	other		-3,355
LGALS2	lectin, galactoside-binding, soluble, 2	Cytoplasm	other		-2,175
LINC00086	long intergenic non-protein coding RNA 86	Other	other		-2,306
LINC00087	long intergenic non-protein coding RNA 87	Other	other		-2,667
LINC00467	long intergenic non-protein coding RNA 467	Other	other		-3,730
LINC00472	long intergenic non-protein coding RNA 472	Other	other		-2,108
LINC00883	long intergenic non-protein coding RNA 883	Other	other		-2,270
LINC00886	long intergenic non-protein coding RNA 886	Other	other		-2,325
LINC01184	long intergenic non-protein coding RNA 1184	Other	other		-2,420
LINC01431	long intergenic non-protein coding RNA 1431	Other	other		-2,715
LINC01547	long intergenic non-protein coding RNA 1547	Cytoplasm	other		-2,702
LINGO2	leucine rich repeat and Ig domain containing 2	Extracellular Space	other		-2,993
LOC100128398	uncharacterized LOC100128398	Other	other		-2,074
LOC100132356	uncharacterized LOC100132356	Other	other		-2,703
LOC100506125	uncharacterized LOC100506125	Other	other		-2,313
LOC100506674	uncharacterized LOC100506674	Other	other		-2,284
LOC100507557	uncharacterized LOC100507557	Other	other		-2,451
LOC100996457	uncharacterized LOC100996457	Other	other		-2,206
LOC101927060	uncharacterized LOC101927060	Other	other		-2,014
LOC101927067	uncharacterized LOC101927067	Other	other		-2,865
LOC101927263	uncharacterized LOC101927263	Other	other		-2,046
LOC101927330	uncharacterized LOC101927330	Other	other		-2,349
LOC101927752	uncharacterized LOC101927752	Other	other		-2,148
LOC101928111	uncharacterized LOC101928111	Other	other		-2,990
LOC101928223	uncharacterized LOC101928223	Other	other		-3,483
LOC101928424	uncharacterized LOC101928424	Other	other		-2,128
LOC101928504	uncharacterized LOC101928504	Other	other		-2,362
LOC101928669	uncharacterized LOC101928669	Other	other		-3,269
LOC101928891	uncharacterized LOC101928891	Other	other		-2,272
LOC101929796	neurogenic locus notch homolog protein 2-like	Other	other		-2,011
LOC101930275	uncharacterized LOC101930275	Other	other		-3,203
LOC102723665	uncharacterized LOC102723665	Other	other		-2,022
LOC339803	uncharacterized LOC339803	Other	other		-2,178
LOXL1-AS1	LOXL1 antisense RNA 1	Other	other		-2,161
LRRC23	leucine rich repeat containing 23	Plasma Membrane	other		-2,119
LRRC48	leucine rich repeat containing 48	Cytoplasm	other		-3,549
LRRC74B	leucine rich repeat containing 74B	Other	other		-6,268
LRTOMT	leucine rich transmembrane and O-methyltransferase domain containing	Other	enzyme		-3,285
LURAP1	leucine rich adaptor protein 1	Cytoplasm	other		-2,018
LYPLAL1	lysophospholipase-like 1	Cytoplasm	enzyme		-3,296
LYRM9	LYR motif containing 9	Other	other		-3,805
MAATS1	MYCBP-associated, testis expressed 1	Cytoplasm	other		-3,023
MATR3	matrin 3	Nucleus	other		-2,378
MBL1P	mannose-binding lectin (protein A) 1, pseudogene	Other	other		-2,162
MDH1B	malate dehydrogenase 1B, NAD (soluble)	Other	enzyme		-3,600
MDP1	magnesium-dependent phosphatase 1	Cytoplasm	phosphatase		-2,325
MED23	mediator complex subunit 23	Nucleus	transcription regulator		-2,741
MEF2BNB	MEF2B neighbor	Other	other		-2,004
MEST	mesoderm specific transcript	Cytoplasm	peptidase		-2,005
METTL10	methyltransferase like 10	Other	other		-2,270
MFSD4	major facilitator superfamily domain containing 4	Other	other		-2,735
MROH7	maestro heat-like repeat family member 7	Extracellular Space	other		-2,589
MYCBP	MYC binding protein	Nucleus	transcription regulator		-2,192
MYCBPAP	MYCBP associated protein	Nucleus	other		-2,532
MYO5C	myosin VC	Cytoplasm	other		-2,188
NAP1L3	nucleosome assembly protein 1-like 3	Nucleus	other		-2,183
NCS1	neuronal calcium sensor 1	Cytoplasm	other		-2,336
NDUFA10	NADH dehydrogenase (ubiquinone) 1 alpha subcomplex, 10, 42kDa	Cytoplasm	transporter		-2,574
NEBL-AS1	NEBL antisense RNA 1	Other	other		-5,756
NGFRAP1	nerve growth factor receptor (TNFRSF16) associated protein 1	Cytoplasm	other		-2,321
NHLRC3	NHL repeat containing 3	Cytoplasm	other		-2,370
NIPSNAP1	nipsnap homolog 1 (C. elegans)	Cytoplasm	enzyme		-2,284
NIPSNAP3B	nipsnap homolog 3B (C. elegans)	Other	other		-2,021
NME9	NME/NM23 family member 9	Cytoplasm	enzyme		-3,179
NOP14-AS1	NOP14 antisense RNA 1	Other	other		-2,488
NPM2	nucleophosmin/nucleoplasmin 2	Nucleus	other		-2,394
NSFL1C	NSFL1 (p97) cofactor (p47)	Cytoplasm	other		-2,089
NT5DC1	5'-nucleotidase domain containing 1	Other	other		-2,631
NUDT7	nudix (nucleoside diphosphate linked moiety X)-type motif 7	Cytoplasm	enzyme		-2,228
ODF3L1	outer dense fiber of sperm tails 3-like 1	Other	other		-2,926
ORAI3	ORAI calcium release-activated calcium modulator 3	Other	other		-2,319
P2RX6P	purinergic receptor P2X, ligand-gated ion channel, 6 pseudogene	Other	other		-5,379
PATZ1	POZ (BTB) and AT hook containing zinc finger 1	Nucleus	transcription regulator		-2,265
PBLD	phenazine biosynthesis-like protein domain containing	Cytoplasm	enzyme		-3,134
PCBD2	pterin-4 alpha-carbinolamine dehydratase/dimerization cofactor of hepatocyte nuclear factor 1 alpha (TCF1) 2	Other	enzyme		-2,324
PDE6B	phosphodiesterase 6B, cGMP-specific, rod, beta	Cytoplasm	enzyme		-2,410
PEX7	peroxisomal biogenesis factor 7	Cytoplasm	transporter		-2,145
PFDN1	prefoldin subunit 1	Cytoplasm	transcription regulator		-2,040
PLAA	phospholipase A2-activating protein	Cytoplasm	other		-2,513
PLEKHG5	pleckstrin homology domain containing, family G (with RhoGef domain) member 5	Cytoplasm	other		-2,067
POPDC2	popeye domain containing 2	Other	other		-3,038
POU5F1P4	POU class 5 homeobox 1 pseudogene 4	Other	other		-2,178
PPA2	pyrophosphatase (inorganic) 2	Cytoplasm	enzyme		-2,379
PPHLN1	periphilin 1	Nucleus	other		-2,034
PPP1R1C	protein phosphatase 1, regulatory (inhibitor) subunit 1C	Cytoplasm	phosphatase		-2,583
PRDM16	PR domain containing 16	Nucleus	transcription regulator		-5,128
PRKCQ-AS1	PRKCQ antisense RNA 1	Other	other		-2,038
PRND	prion protein 2 (dublet)	Plasma Membrane	other		-6,571
PRRT3	proline-rich transmembrane protein 3	Other	other		-3,076
PSIP1	PC4 and SFRS1 interacting protein 1	Nucleus	other		-2,083
RAB4B	RAB4B, member RAS oncogene family	Plasma Membrane	enzyme		-2,058
RABL2A	RAB, member of RAS oncogene family-like 2A	Other	enzyme		-2,384
RAD54B	RAD54 homolog B (S. cerevisiae)	Nucleus	enzyme		-2,215
RAMP2-AS1	RAMP2 antisense RNA 1	Other	other		-2,120
RBKS	ribokinase	Cytoplasm	kinase		-2,603
RBM3	RNA binding motif (RNP1, RRM) protein 3	Cytoplasm	other		-5,655
RBM43	RNA binding motif protein 43	Other	other		-2,603
RDM1	RAD52 motif containing 1	Other	other		-2,367
RECK	reversion-inducing-cysteine-rich protein with kazal motifs	Plasma Membrane	other		-2,640
RGS22	regulator of G-protein signaling 22	Cytoplasm	other		-5,241
RIMKLB	ribosomal modification protein rimK-like family member B	Cytoplasm	other		-2,249
RIPPLY1	ripply transcriptional repressor 1	Nucleus	other		-2,791
RMDN1	regulator of microtubule dynamics 1	Cytoplasm	other		-2,339
RNF157-AS1	RNF157 antisense RNA 1	Other	other		-3,277
ROBO2	roundabout, axon guidance receptor, homolog 2 (Drosophila)	Plasma Membrane	transmembrane receptor		-3,386
RPAIN	RPA interacting protein	Nucleus	other		-2,105
RPS4Y1	ribosomal protein S4, Y-linked 1	Cytoplasm	other		-7,181
RPS4Y2	ribosomal protein S4, Y-linked 2	Other	other		-4,662
RSAD2	radical S-adenosyl methionine domain containing 2	Cytoplasm	enzyme		-2,741
RWDD2B	RWD domain containing 2B	Other	other		-2,072
S100B	S100 calcium binding protein B	Cytoplasm	other		-2,774
SAPCD1	suppressor APC domain containing 1	Other	other		-2,509
SCGB3A1	secretoglobin, family 3A, member 1	Extracellular Space	cytokine		-2,419
SDCCAG8	serologically defined colon cancer antigen 8	Cytoplasm	other		-2,314
SEC14L2	SEC14-like 2 (S. cerevisiae)	Cytoplasm	transporter		-3,389
SERINC4	serine incorporator 4	Other	other		-2,306
SFTPD	surfactant protein D	Extracellular Space	other		-2,786
SFXN2	sideroflexin 2	Cytoplasm	transporter		-2,162
SH3D19	SH3 domain containing 19	Plasma Membrane	other		-2,072
SHISA3	shisa family member 3	Other	other		-5,269
SIGLEC1	sialic acid binding Ig-like lectin 1, sialoadhesin	Plasma Membrane	other		-2,835
SLC22A8	solute carrier family 22 (organic anion transporter), member 8	Plasma Membrane	transporter		-2,191
SLC23A2	solute carrier family 23 (ascorbic acid transporter), member 2	Plasma Membrane	transporter		-2,338
SLC25A21-AS1	SLC25A21 antisense RNA 1	Other	other		-2,320
SLC30A1	solute carrier family 30 (zinc transporter), member 1	Plasma Membrane	transporter		-2,065
SLC34A2	solute carrier family 34 (type II sodium/phosphate contransporter), member 2	Plasma Membrane	transporter		-5,259
SLC35F5	solute carrier family 35, member F5	Other	other		-2,674
SLC6A16	solute carrier family 6, member 16	Plasma Membrane	transporter		-2,156
SLC9B1	solute carrier family 9, subfamily B (NHA1, cation proton antiporter 1), member 1	Plasma Membrane	other		-2,619
SLCO1A2	solute carrier organic anion transporter family, member 1A2	Plasma Membrane	transporter		-2,071
SMEK2	SMEK homolog 2, suppressor of mek1 (Dictyostelium)	Nucleus	other		-2,453
SMIM1	small integral membrane protein 1 (Vel blood group)	Cytoplasm	other		-2,002
SNED1	sushi, nidogen and EGF-like domains 1	Plasma Membrane	other		-2,173
SPAG16	sperm associated antigen 16	Cytoplasm	other		-2,525
SRI	sorcin	Cytoplasm	transporter		-2,094
SSPN	sarcospan	Plasma Membrane	other		-2,160
SSR4P1	signal sequence receptor, delta pseudogene 1	Other	other		-2,061
ST6GALNAC2	ST6 (alpha-N-acetyl-neuraminyl-2,3-beta-galactosyl-1,3)-N-acetylgalactosaminide alpha-2,6-sialyltransferase 2	Cytoplasm	enzyme		-3,074
ST7-AS1	ST7 antisense RNA 1	Other	other		-3,607
STK24-AS1	STK24 antisense RNA 1	Other	other		-2,665
STRIP2	striatin interacting protein 2	Cytoplasm	other		-2,304
SULT1C4	sulfotransferase family, cytosolic, 1C, member 4	Cytoplasm	enzyme		-2,171
SUSD5	sushi domain containing 5	Other	other		-2,813
SUV420H1	suppressor of variegation 4-20 homolog 1 (Drosophila)	Nucleus	enzyme		-2,150
SVOPL	SVOP-like	Other	other		-2,617
SYNCRIP	synaptotagmin binding, cytoplasmic RNA interacting protein	Nucleus	other		-2,171
TADA2B	transcriptional adaptor 2B	Nucleus	other		-2,034
TAF15	TAF15 RNA polymerase II, TATA box binding protein (TBP)-associated factor, 68kDa	Nucleus	other		-2,060
TAF9B	TAF9B RNA polymerase II, TATA box binding protein (TBP)-associated factor, 31kDa	Nucleus	transcription regulator		-2,517
TBC1D22A	TBC1 domain family, member 22A	Other	other		-2,076
TCEA2	transcription elongation factor A (SII), 2	Nucleus	transcription regulator		-2,051
TENM2	teneurin transmembrane protein 2	Plasma Membrane	other		-4,063
THEM4	thioesterase superfamily member 4	Plasma Membrane	enzyme		-2,001
TIMM23B	translocase of inner mitochondrial membrane 23 homolog B (yeast)	Cytoplasm	other		-2,896
TM7SF2	transmembrane 7 superfamily member 2	Cytoplasm	enzyme		-2,311
TMEM128	transmembrane protein 128	Other	other		-2,565
TMEM17	transmembrane protein 17	Extracellular Space	other		-2,532
TMEM173	transmembrane protein 173	Cytoplasm	other		-2,099
TMEM177	transmembrane protein 177	Other	other		-2,400
TMEM261	transmembrane protein 261	Other	other		-2,009
TMEM88	transmembrane protein 88	Other	other		-2,269
TMSB4Y	thymosin beta 4, Y-linked	Cytoplasm	other		-2,218
TNFSF13	tumor necrosis factor (ligand) superfamily, member 13	Extracellular Space	cytokine		-2,528
TNNC1	troponin C type 1 (slow)	Cytoplasm	other		-2,345
TPTE2P2	transmembrane phosphoinositide 3-phosphatase and tensin homolog 2 pseudogene 2	Other	other		-2,193
TRAM1L1	translocation associated membrane protein 1-like 1	Extracellular Space	other		-2,646
TRAP1	TNF receptor-associated protein 1	Cytoplasm	enzyme		-2,036
TRIM45	tripartite motif containing 45	Cytoplasm	other		-2,222
TSC22D1	TSC22 domain family, member 1	Nucleus	transcription regulator		-2,723
TTC12	tetratricopeptide repeat domain 12	Other	other		-2,481
TTC16	tetratricopeptide repeat domain 16	Other	other		-2,129
TTC19	tetratricopeptide repeat domain 19	Cytoplasm	other		-2,143
TTC23L	tetratricopeptide repeat domain 23-like	Other	other		-2,934
TTC39C	tetratricopeptide repeat domain 39C	Other	other		-2,020
TTLL7	tubulin tyrosine ligase-like family, member 7	Plasma Membrane	other		-2,680
TUBGCP5	tubulin, gamma complex associated protein 5	Cytoplasm	other		-2,600
TXLNGY	taxilin gamma pseudogene, Y-linked	Other	other		-5,394
UBD	ubiquitin D	Nucleus	other		-2,734
UCP2	uncoupling protein 2 (mitochondrial, proton carrier)	Cytoplasm	transporter		-2,477
UNC5B-AS1	UNC5B antisense RNA 1	Other	other		-4,449
USP40	ubiquitin specific peptidase 40	Other	peptidase		-2,107
USP46-AS1	USP46 antisense RNA 1	Other	other		-2,679
USP9Y	ubiquitin specific peptidase 9, Y-linked	Cytoplasm	peptidase		-4,460
VLDLR-AS1	VLDLR antisense RNA 1	Other	other		-3,071
VWA3B	von Willebrand factor A domain containing 3B	Other	other		-2,263
WDFY3	WD repeat and FYVE domain containing 3	Cytoplasm	enzyme		-2,729
WDHD1	WD repeat and HMG-box DNA binding protein 1	Nucleus	other		-2,379
WDR93	WD repeat domain 93	Other	other		-2,326
ZBTB3	zinc finger and BTB domain containing 3	Nucleus	other		-2,118
ZDHHC24	zinc finger, DHHC-type containing 24	Plasma Membrane	other		-2,028
ZMYM5	zinc finger, MYM-type 5	Nucleus	other		-2,159
ZMYM6	zinc finger, MYM-type 6	Nucleus	other		-2,653
ZNF136	zinc finger protein 136	Nucleus	transcription regulator		-2,200
ZNF226	zinc finger protein 226	Nucleus	other		-4,499
ZNF326	zinc finger protein 326	Nucleus	transcription regulator		-2,569
ZNF552	zinc finger protein 552	Other	other		-2,404
ZNF664	zinc finger protein 664	Nucleus	other		-2,161
ZNF789	zinc finger protein 789	Nucleus	other		-2,112
