# Supplementary material for: Gene expression and functional annotation of human choroid plexus epithelium failure in Alzheimer’s disease
Source: BMC Genomics. 2015 Nov 16;16:956. doi: 10.1186/s12864-015-2159-z (PMC4647590; doi:10.1186/s12864-015-2159-z)
Supplement: Additional file 10: Table S5. — Presents the gene expression in our datasets of a number of previously known AD disease genes. (XLSX 12 kb) [file 12864_2015_2159_MOESM10_ESM.xlsx]

## Sheet: Blad1
Gene expression and Functional Annotation of Human Choroid Plexus Failure in Alzehimer's disease
Bergen et al.
Supplementary Table 5 Gene expression of known Alzheimer's disaese genes in human healthy and AD-affected CPE
GeneName	SystematicName	Times on array	Percentile (AD; mean)	Expression (AD; mean)	Percentile (CTRL; mean)	Expression (CTRL; mean)	Sign diff
ABCA7	NM_019112	1	50-90th	moderate	50-90th	moderate	not sign diff
APOE	NM_000041	10	>90th	high	>90th	high	not sign diff
APP	NM_000484	10	>90th	high	>90th	high	not sign diff
AQP1	NM_198098	2	>90th	high	>90th	high	not sign diff
BIN1	NM_139346	2	50-90th	moderate	50-90th	moderate	not sign diff
CD2AP	NM_012120	1	50-90th	moderate	50-90th	moderate	not sign diff
CD33	NM_001772	2	10-90th	low-moderate	10-50th	moderate	not sign diff
CLU	NM_203339	1	>90th	high	>90th	high	not sign diff
COL4A1	NM_001845	2	10-90th	low-moderate	10-90th	low-moderate	not sign diff
COL4A2	NM_001846	1	50-90th	moderate	50-90th	moderate	not sign diff
COL4A3	NM_000091	2	50-90th	moderate	50-90th	moderate	not sign diff
COL4A4	NM_000092	2	50-90th	moderate	50-90th	moderate	not sign diff
COL4A5	NM_033380	3	10-50th	low	10-50th	low	not sign diff
COL4A6	NM_033641	1	50-90th	moderate	50-90th	moderate	not sign diff
CR1	NM_000651	3	10-50th	low	10-50th	low	not sign diff
EPHA1	NM_005232	1	10-50th	low	10-50th	low	not sign diff
LRP1	NM_002332	10	50-90th	moderate	50-90th	moderate	not sign diff
MS4A1	NM_152866	1	10-50th	low	10-50th	low	not sign diff
PICALM	NM_007166	1	50-90th	moderate	50-90th	moderate	not sign diff
PSEN1	NM_000021	11	50-90th	moderate	50-90th	moderate	not sign diff
PSEN2	NM_000447	2	50-90th	moderate	50-90th	moderate	not sign diff
TREM2	NM_018965	2	50-90th	moderate	50-90th	moderate	not sign diff
TTR	NM_000371	1	saturated*	very high	>90th, partly saturated*	very high	not sign diff*
*Saturated means that the signal for this entry on the array is too high to be normalised.
Partly saturated means that signal is saturated in a number, but not all samples
Consequently TTR expression is very high in both healthy and AD-affected CPE
However, a potential significant difference in expression between healthy and AD could not be established.
